# Supplementary material for: 1q gain bypasses the selective barrier against aneuploidy in RPE differentiation via wild-type co-culture rescue
Source: Nat Commun. 2025 Nov 25;16:11627. doi: 10.1038/s41467-025-66766-w (PMC12749988; doi:10.1038/s41467-025-66766-w)
Supplement: Supplementary file 3 — Supplementary Data 1 [file 41467_2025_66766_MOESM3_ESM.txt]

pathway	pval	padj	log2err	ES	NES	size	leadingEdge
HALLMARK_ADIPOGENESIS	2.24488937232674e-15	2.24488937232674e-14	1.00731795687447	0.52321478430861	2.45716925365361	185	ACADS|IDH3G|DHRS7B|UCP2|ECH1|LIPE|TST|DDT|MGLL|ETFB|GPX4|CD151|HADH|CPT2|BCKDHA|ALDOA|UQCRC1|CCNG2|SLC25A1|ABCA1|PFKL|ITIH5|POR|DHCR7|UBC|GRPEL1|ACO2|AIFM1|TALDO1|CRAT|RTN3|SLC25A10|APLP2|PGM1|CYC1|ESRRA|IDH1|ACAA2|PPP1R15B|QDPR|SLC1A5|HSPB8|RMDN3|SULT1A1|BCL2L13|MGST3|TKT|ECHS1|BAZ2A|RAB34|SAMM50|PREB|REEP5|GHITM|LPCAT3|COQ5|RETSAT|ELOVL6|MRPL15|DECR1|LIFR|UQCR11|UBQLN1|IMMT|ALDH2|SDHC|DLD|SQOR|…
HALLMARK_ANDROGEN_RESPONSE	0.000389076913219628	0.000861829009369892	0.49849310876659	0.397709900997751	1.69336585996845	95	ANKH|ITGAV|ADRM1|ELK4|MAP7|ELOVL5|PTK2B|GPD1L|IQGAP2|HERC3|B4GALT1|SELENOP|SCD|ALDH1A3|CDC14B|SLC26A2|SMS|NDRG1|INSIG1|NCOA4|XRCC6|RAB4A|GSR|VAPA|LIFR|LMAN1|DNAJB9|STK39|FADS1|PA2G4
HALLMARK_APOPTOSIS	0.000746575906910039	0.00155536647272925	0.477270815362862	0.356536024861377	1.60673986248643	142	TXNIP|BCAP31|ANKH|GCH1|GSN|DAP3|RHOB|SATB1|GPX4|GSTM1|PSEN2|RNASEL|SOD2|CDKN1B|CLU|BCL2L2|XIAP|RELA|APP|CTH|TSPO|ADD1|PPT1|CASP6|BRCA1|RETSAT|PEA15|GSR|GPX1|TGFB2|CD44|PAK1|CASP2|DNAJC3|SC5D|EBP|PSEN1|MCL1|PPP2R5B|DAP|TIMP1|CYLD|NEFH|HMOX1|EREG|HSPB1|VDAC2|TIMP3|GPX3|SOD1|CASP3
HALLMARK_BILE_ACID_METABOLISM	1.23192620414787e-09	6.84403446748816e-09	0.788186810800237	0.539100931865866	2.29537939791948	95	CYP27A1|ABCA2|ABCD1|SLCO1A2|HSD17B11|PEX19|LIPE|ACSL5|CYP7B1|ABCA3|ABCA1|ABCD3|PEX6|AMACR|SLC27A2|IDH1|BCAR3|RXRG|TTR|RBP1|PEX16|TFCP2L1|HSD17B4|GCLM|PEX7|SLC29A1|RXRA|SLC35B2|PRDX5|GSTK1|RETSAT|PEX11G|IDH2|ABCA6|LONP2|FADS1|SCP2|HACL1|GNPAT|ALDH9A1
HALLMARK_CHOLESTEROL_HOMEOSTASIS	2.56193553849299e-05	6.40483884623246e-05	0.575610261071129	0.479957262413162	1.93229342121461	70	ABCA2|ALDOC|TM7SF2|ATF5|ECH1|PMVK|TMEM97|FDFT1|DHCR7|CPEB2|PDK3|TRIB3|CLU|ACTG1|SCD|FBXO6|SREBF2|GLDC|GNAI1|CBS|SC5D|EBP|PCYT2|ACSS2|PNRC1|HMGCR|SQLE|GPX8|HMGCS1|STARD4
HALLMARK_DNA_REPAIR	3.70485884278348e-09	1.85242942139174e-08	0.774939030136436	0.465449797623745	2.10694696884413	146	POLR2A|BCAP31|ADRM1|NELFB|POLR2E|GPX4|HPRT1|GUK1|NELFCD|AK3|CANT1|ARL6IP1|NPR2|USP11|DDB1|DCTN4|FEN1|GTF2F1|MPC2|RPA2|RRM2B|PNP|POLR2I|POLR2C|BRF2|MRPL40|SUPT5H|EIF1B|GMPR2|SEC61A1|POLR3GL|PDE4B|POLR2G|VPS28|TP53|NME1|BOLA2|SUPT4H1|NME3|CMPK2|PCNA|ERCC3|SURF1|POLL|TMED2|ERCC5|ELL|RFC2|SSRP1|IMPDH2|TAF6|GTF2B|SNAPC5|ITPA|POLA2|APRT|TAF12|NUDT9|POLR2D|TAF13|AK1|TSG101|TAF9|NUDT21|NCBP2|POLA1|NELFE|…
HALLMARK_EPITHELIAL_MESENCHYMAL_TRANSITION	6.5808860099591e-06	2.2338937885936e-05	0.610526878385931	-0.408096309816535	-1.78662283013887	187	THBS1|TGFBI|LAMA1|TNFRSF12A|TPM1|COL4A1|GREM1|TAGLN|ID2|TPM4|COL6A2|INHBA|COL12A1|ACTA2|NTM|COL4A2|MGP|LOXL2|SNAI2|BMP1|CALD1|COL5A1|OXTR|PMEPA1|DCN|COL6A3|COL5A3|TNFAIP3|GLIPR1|THBS2|IGFBP4|TPM2|NNMT|FSTL3|CRLF1|MYLK|DAB2|COL11A1|LOX|PDGFRB|LOXL1|SCG2|ITGB3|ADAM12|MCM7|FAS|BGN|CTHRC1|DST|DPYSL3|TNC|IL6|COL3A1|JUN|CAP2|LAMC2|BDNF|FMOD|IGFBP3|IL15
HALLMARK_ESTROGEN_RESPONSE_EARLY	0.00039644134431015	0.000861829009369892	0.49849310876659	0.33337729769315	1.55559906160979	178	MINDY1|DHRS3|FAM102A|BLVRB|WFS1|SLC7A5|SYNGR1|ELOVL5|TSKU|TBC1D30|ITPK1|ABCA3|UNC119|FDFT1|AMFR|DYNLT3|DHCR7|FLNB|BHLHE40|CANT1|SLC7A2|B4GALT1|SLC27A2|SLC9A3R1|ENDOD1|SCNN1A|SLC16A1|SLC26A2|HSPB8|RET|ALDH3B1|AFF1|ASB13|PGR|GLA|P2RY2|IGF1R|SLC22A5|CELSR2|CD44|RHOBTB3|RHOD|BAG1|SLC2A1|RAB31|SIAH2|CLIC3|TOB1|CISH|FKBP4|TMEM164|ELOVL2|NRIP1|PPIF|IL6ST|CHPT1|KLK10|MAST4|FARP1
HALLMARK_ESTROGEN_RESPONSE_LATE	6.72355343124663e-06	2.2338937885936e-05	0.610526878385931	0.389210106148498	1.80661434249925	172	ST6GALNAC2|FAM102A|BLVRB|WFS1|SLC7A5|ALDH3A2|ELOVL5|TST|ETFB|SNX10|ITPK1|HMGCS2|HPRT1|ABCA3|FDFT1|AMFR|DYNLT3|IMPA2|DHCR7|FLNB|ACOX2|PTPN6|SLC27A2|SLC9A3R1|LSR|PERP|SCNN1A|SLC16A1|SLC26A2|TSPAN13|HSPB8|RET|ALDH3B1|AFF1|CPE|SLC29A1|PGR|GLA|PRLR|IDH2|SLC22A5|CELSR2|CD44|BAG1|CYP4F11|RAB31|SIAH2|CLIC3|DCXR|RNASEH2A|HSPA4L|TOB1|CISH|FKBP4|HOMER2|JAK1|UGDH|NRIP1|DNAJC12|PPIF|KLK11|IL6ST|CHPT1|MOCS2
HALLMARK_FATTY_ACID_METABOLISM	8.92099791314651e-16	1.13118224121274e-14	1.01754479730988	0.578658994583573	2.59184405361542	136	GLUL|ACADS|IDH3G|HSD17B11|ALDH3A2|ECH1|ACSL5|ELOVL5|MGLL|ACAA1|ECI2|HSD17B10|HMGCS2|HADH|PPARA|CPT2|PDHA1|ECI1|ALDOA|ACO2|CRAT|MIF|IDH1|ACAA2|GRHPR|DLST|SMS|CPT1A|PDHB|SDHA|HSDL2|HSD17B4|ECHS1|HADHB|KMT5A|CRYZ|HCCS|RETSAT|PCBD1|YWHAH|HMGCL|DECR1|EPHX1|MAOA|SDHC|DLD|SERINC1|GABARAPL1|SLC22A5|ALAD|ACOX1|MDH2|ME1|ETFDH|RDH11|TDO2|ACSM3|ACOT8|AOC3|MDH1|UBE2L6|FH|METAP1|PSME1|GPD1|ALDH9A1|ODC1|ACSL4|G…
HALLMARK_GLYCOLYSIS	1.0655680900001e-09	6.65980056250064e-09	0.788186810800237	0.452391645083235	2.11839521584187	181	SDC3|DDIT4|SLC16A3|HAX1|CHPF|B3GAT3|TGFA|GOT2|G6PD|PKP2|SRD5A3|PGLS|ALDOA|COG2|IL13RA1|TALDO1|ALDH7A1|AK3|AK4|MIF|PDK3|XYLT2|AGRN|PRPS1|ANG|NANP|SLC25A10|ENO1|GYS1|B4GALT4|PKM|GOT1|B4GALT1|IDH1|QSOX1|CHPF2|STC1|CTH|SDC2|SLC25A13|CYB5A|B3GALT6|PAM|CASP6|ERO1A|RRAGD|GALK1|PGAM1|MPI|GPC3|SOX9|BPNT1|PC|HDLBP|SDHC|DLD|B4GALT7|MDH2|ME1|PGM2|CD44|B4GALT2|LHX9|PLOD2|P4HA2|PHKA2|HS2ST1|MDH1|ANGPTL4|GNE|AL…
HALLMARK_HEME_METABOLISM	3.12022517417214e-13	2.60018764514345e-12	0.932595211336209	0.510775765452707	2.36209365679967	169	TMCC2|SLC6A8|CTSB|BLVRB|NFE2L1|ERMAP|UCP2|ADIPOR1|NFE2|ASNS|FOXO3|SLC6A9|ACSL6|ATG4A|SMOX|SLC30A1|SLC7A11|PGLS|RAD23A|SLC25A38|FECH|CDR2|SELENBP1|HMBS|DAAM1|SLC11A2|ALDH6A1|DCAF11|SLC10A3|FBXO9|LPIN2|ENDOD1|CAST|NEK7|LRP10|EIF2AK1|BSG|XPO7|CCDC28A|CLCN3|MGST3|GCLM|GMPS|NCOA4|XK|ADD1|OSBP2|PSMD9|TFDP2|PPOX|MKRN1|PC|TRIM58|FBXO34|HTRA2|ALAD|HDGF|HTATIP2|LAMP2|PRDX2|YPEL5|SYNJ1|NR3C1|P4HA2|SLC2A1|KA…
HALLMARK_HYPOXIA	0.0011110587019013	0.00222211740380259	0.45505986738723	0.31773078020543	1.48953106178341	182	SDC3|MT2A|DDIT4|ALDOC|MT1E|FOXO3|PYGM|PDK1|CSRP2|GAA|BTG1|ALDOA|CCNG2|SLC25A1|PFKL|ILVBL|AK4|MIF|PDK3|ENO1|SELENBP1|GYS1|BHLHE40|CDKN1B|PGM1|SDC4|GRHPR|GAPDH|HEXA|STC1|TPST2|NDRG1|IDS|SDC2|B3GALT6|PAM|CASP6|PRDX5|ERO1A|RRAGD|GALK1|FBP1|GPC3|HDLBP|HK1|PGM2|NR3C1|P4HA2|EFNA1|SLC2A1|SIAH2
HALLMARK_IL2_STAT5_SIGNALING	1.21344326289334e-05	3.5689507732157e-05	0.593325476396405	0.386052617814792	1.76798116268646	157	DHRS3|HUWE1|APLP1|RHOB|ITGAV|ITGA6|MXD1|SYNGR2|SERPINB6|PRNP|GPX4|FURIN|SYT11|ITIH5|PTCH1|ANXA4|SH3BGRL2|CDC42SE2|F2RL2|P2RX4|AMACR|BHLHE40|DCPS|SLC1A5|NDRG1|LCLAT1|MAPKAPK2|PNP|GSTO1|SPRED2|RRAGD|SMPDL3A|SPP1|AHR|IGF1R|POU2F1|AHCY|GABARAPL1|PRAF2|PLEC|CD44|EEF1AKMT1|FAM126B|IKZF4|CTSZ|ENPP1|SWAP70|IRF6|UCK2|PTGER2|CISH|ODC1|HIPK2
HALLMARK_MTORC1_SIGNALING	5.54411009632002e-20	1.38602752408e-18	1.15122052214226	0.559215386396222	2.63899117919449	193	DDIT4|IGFBP5|PHGDH|SLC7A5|TM7SF2|ASNS|PDK1|ELOVL5|MLLT11|G6PD|PSAT1|TMEM97|SLC7A11|SHMT2|HPRT1|EDEM1|ALDOA|PFKL|DHCR7|PRDX1|AK4|EIF2S2|ENO1|HMBS|BHLHE40|PGM1|GOT1|TRIB3|IDH1|SLC9A3R1|SCD|PSMD13|QDPR|SLC1A5|GAPDH|STC1|MCM2|CTH|PSMB5|RPN1|INSIG1|GMPS|PNP|TOMM40|HSPA9|GLA|ERO1A|LTA4H|RPA1|CYB5B|UNG|ELOVL6|PSME3|GSR|PSMC2|IMMT|MTHFD2|SKAP2|ME1|RDH11|RIT1|FADS1|ABCF2|PLOD2|NMT1|SLC2A1|MCM4|SC5D|EBP|AC…
HALLMARK_MYC_TARGETS_V1	9.04945792970192e-16	1.13118224121274e-14	1.01754479730988	0.516170316023113	2.43734265734094	195	XPOT|GOT2|XPO1|HPRT1|AIMP2|PSMD3|EIF2S2|PRDX4|CYC1|EIF1AX|SRM|SNRPA|EIF4H|C1QBP|CNBP|PSMD8|MCM2|EIF3D|MRPS18B|SF3B3|TUFM|CCT3|TRIM28|PABPC1|PHB|SF3A1|PSMA2|RPL18|GLO1|RPS5|PCBP1|RRM1|CCT4|UBE2L3|XRCC6|HSP90AB1|CCT7|PSMD1|SRPK1|FAM120A|NHP2|PHB2|HDGF|MCM5|PSMA1|RACK1|YWHAE|NME1|PA2G4|MCM4|ILF2|VDAC3|STARD7|EXOSC7|RSL1D1|HDDC2|TXNL4A|VDAC1|CANX|PCNA|RPS2|CLNS1A|TOMM70|ACP1|PSMB3|PWP1|KPNB1|PSMD14|P…
HALLMARK_OXIDATIVE_PHOSPHORYLATION	1.26542569366802e-29	6.32712846834008e-28	1.40995143033448	0.646047563119489	3.03402781439509	185	ATP6V0B|ATP6AP1|NDUFS2|IDH3G|CYB5R3|ECH1|GOT2|GLUD1|ETFB|ACAA1|GPX4|HSD17B10|PDK4|PDHA1|BCKDHA|ECI1|UQCRC1|ACAT1|POR|ALAS1|ATP1B1|GRPEL1|ACO2|AIFM1|NDUFS8|OGDH|MFN2|HADHA|CYC1|ALDH6A1|COX15|SLC25A5|IDH1|ACAA2|DLST|TIMM13|COX11|CPT1A|PDHB|SDHA|SLC25A11|MGST3|ECHS1|HADHB|UQCRC2|CYB5A|HSPA9|ATP6V0C|NDUFA7|HCCS|RETSAT|TIMM17A|MRPL15|DECR1|IDH2|UQCR11|MRPS12|LRPPRC|IMMT|NDUFB8|SDHC|DLD|PHB2|HTRA2|ACAD…
HALLMARK_P53_PATHWAY	2.10033427290022e-05	5.83426186916728e-05	0.575610261071129	0.369091947654091	1.73006332763013	183	DDIT4|TXNIP|MXD1|FOXO3|TGFA|CTSD|TRAFD1|SLC7A11|BTG1|SLC3A2|IRAK1|PRKAB1|CYFIP2|TM7SF3|ACVR1B|TCN2|TRIB3|FUCA1|HDAC3|PERP|APP|ELP1|MDM2|NDRG1|PLXNB2|KIF13B|ABHD4|MKNK2|RXRA|VAMP8|RETSAT|NINJ1|RPL18|EPHX1|GM2A|SEC61A1|ABCC5|ZNF365|HINT1|RACK1|TP53|LDHB|HRAS|BLCAP|DCXR|EI24|PCNA|HSPA4L|TGFB1|TOB1|MAPKAPK3|TM4SF1|CSRNP2|WWP1|ERCC5|FAM162A|HMOX1|ZFP36L1|RAD51C|CCNG1|NUPR1|CD81|SLC35D1|IFI30|BAK1|RGS1…
HALLMARK_PEROXISOME	3.16769744803702e-11	2.26264103431215e-10	0.851339057116899	0.574795872191276	2.46310736839554	98	DHRS3|ABCD1|HSD17B11|ECH1|ACSL5|ELOVL5|ACAA1|ECI2|CRABP2|NUDT19|ABCD3|PRDX1|SEMA3C|PEX6|CRAT|SOD2|SIAH1|SLC27A2|MVP|IDH1|CNBP|RXRG|PEX11B|TTR|CRABP1|HSD17B4|TSPO|PABPC1|SLC35B2|PRDX5|GSTK1|RETSAT|YWHAH|HMGCL|FIS1|IDH2|SLC25A17|ACOX1|ABCC5|PEX14|RDH11|LONP2|FADS1|PEX2|HRAS|ACOT8|SLC25A4|SCP2|PEX5|ERCC3|GNPAT|ALDH9A1|ACSL4|HSD3B7|EPHX2|ALB|IDE
HALLMARK_PI3K_AKT_MTOR_SIGNALING	0.000137658514535398	0.000327758367941423	0.518848077743792	0.418585108140263	1.78914602722328	97	PDK1|ARHGDIA|CDKN1B|TRIB3|ARF1|CAB39|ITPR2|MAPK1|MAPK9|PRKAR2A|TNFRSF1A|PLA2G12A|STAT2|MAPKAP1|MKNK2|PIKFYVE|PRKCB|PRKAG1|RAC1|RIT1|YWHAB|GRB2|HRAS|SLC2A1|CLTC|AP2M1|MYD88|PIK3R3|RPS6KA1|RPS6KA3|PTPN11|CSNK2B|AKT1|PTEN|SMAD2|MAP2K6|ACTR2|PPP1CA|UBE2D3|PRKAA2|CAMK4|THEM4|PIN1
HALLMARK_PROTEIN_SECRETION	1.16684041852971e-08	4.86183507720711e-08	0.747739663149885	0.524051326018825	2.22728868291547	94	SGMS1|SCAMP3|ARFGAP3|GALC|YIPF6|ABCA1|SCAMP1|COG2|ATP1A1|COPE|OCRL|AP2S1|ARF1|ANP32E|MAPK1|NAPA|ERGIC3|GBF1|BNIP3|CLCN3|AP2B1|TOM1L1|PPT1|PAM|GLA|RAB14|SCRN1|VAMP3|LMAN1|LAMP2|ATP6V1B1|TMED10|CLTC|AP2M1|RER1|CD63|ATP6V1H|ARCN1|TMED2|CLTA|SNX2|YKT6|ARFIP1|AP3B1|RPS6KA3|SOD1|VAMP4|VAMP7|TSPAN8|USO1|SSPN
HALLMARK_REACTIVE_OXYGEN_SPECIES_PATHWAY	2.28553784698731e-05	6.01457328154556e-05	0.575610261071129	0.574069595054165	2.11764249019685	46	NDUFS2|G6PD|PRNP|GPX4|ATOX1|PRDX1|SOD2|PRDX4|HMOX2|SRXN1|GCLM|GSR|MGST1|PRDX2|PTPA|FTL|NDUFA6|TXNRD1|LAMTOR5|GPX3|SOD1|CDKN2D
HALLMARK_UNFOLDED_PROTEIN_RESPONSE	7.14846012349954e-06	2.2338937885936e-05	0.610526878385931	0.449159711811063	1.94673546509164	108	DDIT4|CHAC1|XPOT|WFS1|SLC7A5|CEBPG|ASNS|ATF4|PSAT1|EDEM1|LSM4|EIF4G1|CKS1B|ALDH18A1|SRPRB|ATF6|CNOT6|DCTN1|YIF1A|SRPRA|PREB|HSPA9|ERO1A|EEF2|ERN1|EXOSC4|MTHFD2|RPS14|NHP2|EIF4EBP1|DNAJB9|IFIT1|SLC30A5|EXOC2|DNAJC3|EDC4|CEBPB|KIF5B|PARN|KHSRP|SSR1|DCP2|HSPA5|TATDN2|ATP6V0D1|SPCS3|SPCS1|IMP3|FKBP14|BANF1|BAG3|POP4|EIF4E|NPM1|PAIP1|EXOSC5|RRP9|PDIA6|CNOT2|DCP1A|PDIA5|YWHAZ
HALLMARK_UV_RESPONSE_UP	1.00539758908836e-08	4.56998904131073e-08	0.747739663149885	0.458252789594327	2.07654403442359	147	SLC6A8|PLCL1|GRINA|MGAT1|CYB5R1|GCH1|RHOB|SELENOW|CEBPG|ASNS|TST|CDC34|ACAA1|FURIN|BTG1|ALDOA|NKX2-5|ALAS1|GRPEL1|SOD2|HYAL2|AP2S1|CLTB|KLHDC3|FEN1|PPAT|BSG|SULT1A1|RPN1|RET|PPT1|EIF2S3|PRKCD|KCNH2|CNP|CYB5B|EPCAM|PRKACA|EPHX1|MAOA|TMBIM6|CREG1|SLC25A4|MARK2|ATP6V1F|FKBP4|SIGMAR1|HSPA13|YKT6|PPIF|IL6ST|HMOX1|PSMC3|GPX3|DNAJB1|WIZ|CASP3|BAK1
HALLMARK_XENOBIOTIC_METABOLISM	2.86674447351876e-08	1.10259402827645e-07	0.73376198835648	0.43507476776449	1.9988381303499	160	CYP27A1|MT2A|PTGDS|BLVRB|GCH1|ENPEP|ECH1|ELOVL5|DDT|SMOX|PINK1|SPINT2|TMEM97|SHMT2|PDK4|HPRT1|DHRS1|MPP2|CYFIP2|POR|ALAS1|ACO2|PGRMC1|ACOX2|IDH1|LPIN2|ACP2|CES1|TNFRSF1A|NFS1|SLC1A5|ENTPD5|SLC46A3|FBLN1|CYB5A|MCCC2|CASP6|GSTO1|PGD|FBP1|RETSAT|NINJ1|GSR|PC|EPHX1|ALDH2|MAOA|TGFB2|AHCY|GABARAPL1|PYCR1|ACOX1|ETFDH|PEMT|TMBIM6|TDO2|NMT1|LONP1|HACL1|DCXR|SAR1B|JUP|MTHFD1|ACP1|ALDH9A1
