# Supplementary material for: 1q gain bypasses the selective barrier against aneuploidy in RPE differentiation via wild-type co-culture rescue
Source: Nat Commun. 2025 Nov 25;16:11627. doi: 10.1038/s41467-025-66766-w (PMC12749988; doi:10.1038/s41467-025-66766-w)
Supplement: Supplementary file 4 — Supplementary Data 2 [file 41467_2025_66766_MOESM4_ESM.txt]

pathway	pval	padj	log2err	ES	NES	size	leadingEdge
BIOCARTA_ACE2_PATHWAY	0.000379297213679394	0.00375264818052238	0.49849310876659	-0.818039205834005	-1.89432779155804	9	COL4A1|COL4A6|COL4A2
BIOCARTA_ARF_PATHWAY	0.00110148876617538	0.00903645604867847	0.45505986738723	0.705967121734486	1.97791361802525	15	ABL1|PIK3R1|POLR1B|MDM2|RAC1|TP53
BIOCARTA_ECM_PATHWAY	0.000548144005466629	0.00510116515087381	0.477270815362862	0.690186240894632	1.99355750290389	17	GSN|MAPK3|PIK3R1|MAPK1|ARHGAP5|RHOA|DIAPH1|TLN1|HRAS|MAP2K1
BIOCARTA_HCMV_PATHWAY	0.000290574661534725	0.0030362503229839	0.49849310876659	0.720798072145016	2.05349945487665	16	MAPK3|PIK3R1|MAP2K2|RELA|MAPK1|MAP3K1|MAP2K1|MAPK14|AKT1|MAP2K6
BIOCARTA_HDAC_PATHWAY	0.000166758637474137	0.00190319733365516	0.518848077743792	0.671595263020651	2.06162803382594	21	INSR|PIK3R1|CALM1|YWHAH|CAMK1|IGF1R|CALM3|MAPK14|AKT1|PPP3CA|HDAC5|CALM2|MAP2K6
BIOCARTA_IGF1MTOR_PATHWAY	0.000816075823376273	0.00706474942446087	0.477270815362862	0.649939196370761	1.94579622104916	19	PDK2|PIK3R1|EIF2S2|EIF2S3|IGF1R|EIF4EBP1|PPP2CA|AKT1|PTEN|RPS6KB1|EIF4E|EIF2B5|MTOR|PDPK1|INPPL1|PIK3CA|EIF2S1
BIOCARTA_MALATEX_PATHWAY	0.000312500762625544	0.00320905955551334	0.49849310876659	0.848752453041772	1.96605180959021	8	PDHA1|SLC25A1|SLC25A11|PC|ME1|CS|MDH1|ACLY
BIOCARTA_PROTEASOME_PATHWAY	0.000136852587798703	0.00163018802585815	0.518848077743792	0.692902976442803	2.07442173151688	19	PSMB4|PSMB1|PSMB5|RPN1|RPN2|PSMA2|PSMB6|UBA1|PSMA5|PSMA1|UBE2A|PSMB3|PSMB7|PSMA4|PSMB2|PSMA7|UBE3A|PSMA6
BIOCARTA_RACCYCD_PATHWAY	0.000373173840991457	0.00371676153335304	0.49849310876659	0.617557041301668	2.00456494712992	26	MAPK3|PIK3R1|CDKN1B|RELA|MAPK1|IKBKG|RHOA|RAC1|PAK1|HRAS
BIOCARTA_RAS_PATHWAY	0.0012473239315915	0.00987587308191869	0.45505986738723	0.62333565490694	1.9134832113905	21	MAPK3|PIK3R1|RELA|RALBP1|BAD|RHOA|RAC1|HRAS|MAP2K1|AKT1
KEGG_ADIPOCYTOKINE_SIGNALING_PATHWAY	0.000592396697684555	0.00541152566167057	0.477270815362862	0.469932970439345	1.80358341442447	55	ADIPOR1|ACSL5|ACSL6|PPARA|PRKAB1|LEPR|PCK2|PRKAB2|RELA|RXRG|MAPK9|TNFRSF1A|CPT1A|IKBKG|RXRA|STK11|PRKAG1|SLC2A1|STAT3|ACSL3|ACSL4|PRKCQ|PTPN11|AKT3|AKT1
KEGG_ALDOSTERONE_REGULATED_SODIUM_REABSORPTION	0.0011337014699227	0.00927517301491702	0.45505986738723	0.542588359262266	1.8334960605107	31	INSR|MAPK3|ATP1B2|PIK3R1|ATP1B1|ATP1A1|SCNN1A|MAPK1|ATP1A2|PRKCB|PIK3R2|PIK3CB|PIK3R3|NEDD4L
KEGG_ALZHEIMERS_DISEASE	1.7348245734677e-05	0.000271910925251938	0.575610261071129	0.405447151015952	1.82511302641399	138	NDUFS2|LRP1|HSD17B10|MAPK3|BACE1|PSEN2|UQCRC1|NDUFS8|APBB1|CYC1|ITPR2|APH1A|NDUFB9|MAPK1|NCSTN|CALM1|TNFRSF1A|APP|GAPDH|ATF6|SDHA|BAD|UQCRC2|CHP1|NDUFA7|ERN1|UQCR11|NDUFB8|SDHC|GNAQ|CALM3|PSENEN|NDUFB7|NDUFB10|NDUFA9|COX8A|RYR3|NDUFC2|NDUFA2|COX4I1|COX6B1|PSEN1|NDUFA8|CDK5|NDUFA1|SDHB|NDUFV2|UQCRFS1|NAE1|NDUFA6|NDUFS7|IDE|NDUFA4L2|COX7A2L|PPP3CA|CALM2|CASP3|NDUFB5|NDUFS3|NDUFAB1|NDUFC1|UQCR10|PPP…
KEGG_ARGININE_AND_PROLINE_METABOLISM	6.91563995221707e-06	0.000118360780331623	0.610526878385931	0.579041783230284	2.13689082675935	46	GLUL|GAMT|GLUD2|ALDH3A2|GOT2|GLUD1|PYCR2|CPS1|ALDH7A1|GOT1|SRM|ALDH18A1|NOS2|ALDH4A1|SMS|NOS3|ALDH2|MAOA|PYCR1|P4HA2|ACY1|ALDH9A1|MAOB|LAP3|ODC1
KEGG_BUTANOATE_METABOLISM	0.000258867588282368	0.00276310995664836	0.49849310876659	0.609649011033532	2.00696965244728	28	ACADS|ALDH3A2|HMGCS2|HADH|PDHA1|ACAT1|ALDH7A1|ALDH5A1|HADHA|PDHB|ECHS1|HMGCL|ALDH2|ACSM3|BDH2|ALDH9A1
KEGG_CITRATE_CYCLE_TCA_CYCLE	3.08813302487099e-08	9.99615233485415e-07	0.719512826338911	0.749288563759396	2.4666642300322	28	IDH3G|PDHA1|ACO2|OGDH|PCK2|IDH1|DLST|PDHB|ACO1|SDHA|PC|IDH2|SDHC|DLD|MDH2|IDH3A|CS|MDH1|ACLY|FH|SDHB|DLAT|SUCLG2
KEGG_ENDOCYTOSIS	0.000315848054986476	0.00322121749229358	0.49849310876659	0.346308841724054	1.60690025386749	170	EPS15|RAB5B|ARRB1|ARFGAP3|RAB11B|FLT1|VPS4A|HLA-C|AP2A1|PIP4K2B|AP2S1|CLTB|VPS37C|RAB5C|PSD4|ARAP1|PIP5K1C|MDM2|SMAP2|RET|AP2B1|SH3KBP1|PIKFYVE|HSPA8|ITCH|IQSEC2|CHMP2A|RAB4A|ERBB4|GIT1|IQSEC1|IGF1R|SH3GL1|VPS25|CHMP4B|HSPA1L|PIP5K1A|STAMBP|VPS28|CHMP4C|HRAS|RAB31|CLTC|SH3GLB1|ACAP2|MVB12A|RAB11FIP5|AP2M1|PDCD6IP|SMAP1|EHD2|EHD4|ASAP2|WWP1|CLTA|NEDD4L|RAB11FIP2|RAB11A|CHMP6|HLA-E|RAB11FIP1|RABEP1…
KEGG_ERBB_SIGNALING_PATHWAY	0.000908829813234778	0.00777728501095739	0.477270815362862	0.407679223650194	1.68479203501582	82	GAB1|PAK6|TGFA|ABL1|MAPK3|PIK3R1|CDKN1B|MAP2K2|MAPK1|MAPK9|CAMK2G|BAD|PRKCB|ERBB4|PIK3R2|EIF4EBP1|CRKL|GRB2|PAK1|HRAS|PIK3CB|PIK3R3|BTC|MAP2K1|AKT3|NCK2|EREG|AKT1|PAK2
KEGG_FATTY_ACID_METABOLISM	4.84539404729051e-08	1.4724064768195e-06	0.719512826338911	0.696070139774062	2.43090485264459	36	ACADS|ALDH3A2|ACSL5|ACSL6|ACAA1|ECI2|HADH|CPT2|ECI1|ACAT1|ALDH7A1|HADHA|ACAA2|CPT1A|ECHS1|HADHB|ALDH2|ACADSB|ACOX1|ALDH9A1|ACSL3|ACSL4
KEGG_GLUTATHIONE_METABOLISM	0.000155100967171431	0.00181133600092754	0.518848077743792	0.534849722716525	1.94334825645138	43	G6PD|GPX4|GSTM1|SRM|IDH1|SMS|MGST3|GCLM|RRM2B|GSTO1|GSTA1|GSTK1|PGD|RRM1|GSR|MGST1|IDH2|GPX1|GSTA4|TXNDC12|LAP3|ODC1|GSTZ1|GPX3|MGST2
KEGG_GLYCOLYSIS_GLUCONEOGENESIS	1.07397339823626e-06	2.334520277334e-05	0.643551836150722	0.610607010706644	2.25337887130515	46	ALDOC|ALDH3A2|PDHA1|ALDOA|PFKL|ALDH7A1|PCK2|ENO1|PKM|PGM1|ALDH1A3|GAPDH|PDHB|ALDH3B1|FBP1|PGAM1|ALDH2|DLD|HK1|PGM2|LDHB|ALDH9A1|DLAT|ACSS2|ADH5|TPI1|LDHA|BPGM
KEGG_GLYCOSYLPHOSPHATIDYLINOSITOL_GPI_ANCHOR_BIOSYNTHESIS	0.000116001775160389	0.00143341612625576	0.538434096309916	0.656138595549425	2.08865184390469	24	PIGT|GPAA1|PIGO|DPM2|PIGV|PIGS|PIGH|PIGP|PIGN|PIGM|PIGC|PIGB|PIGX|PGAP1|GPLD1|PIGK
KEGG_HUNTINGTONS_DISEASE	1.65524308679584e-06	3.30826437079061e-05	0.643551836150722	0.408383449628833	1.87382449628612	156	POLR2A|NDUFS2|POLR2E|UQCRC1|NDUFS8|SOD2|AP2A1|AP2S1|CLTB|CYC1|SLC25A5|NDUFB9|CREB3L4|DCTN4|SDHA|AP2B1|CREB3L1|DCTN1|IFT57|UQCRC2|POLR2I|POLR2C|NDUFA7|CREB3|UQCR11|GPX1|NDUFB8|SDHC|GNAQ|DCTN2|NDUFB7|NDUFB10|POLR2G|NDUFA9|COX8A|TP53|SIN3A|NDUFC2|SLC25A4|CLTC|NDUFA2|COX4I1|VDAC3|COX6B1|NDUFA8|AP2M1|NDUFA1|SDHB|VDAC1|NDUFV2|UQCRFS1|CREB3L2|CLTA|NDUFA6|NDUFS7|TBPL1|BBC3|NDUFA4L2|HIP1|COX7A2L|VDAC2|DNA…
KEGG_INSULIN_SIGNALING_PATHWAY	4.56366622597388e-05	0.000629875443942799	0.557332238758646	0.400466213520858	1.75995405392938	118	INSR|LIPE|PYGM|FLOT1|MAPK3|PIK3R1|PRKAB1|FLOT2|PCK2|PRKAB2|PRKX|GYS1|MAP2K2|PTPN1|MAPK1|CALM1|MAPK9|PRKAR2A|BAD|MKNK2|FBP1|RHOQ|PRKACA|PRKAG1|HK1|PIK3R2|EIF4EBP1|CRKL|CALM3|GRB2|HRAS|PHKA2|PPP1R3D|PIK3CB|PIK3R3|MAP2K1|PHKB|AKT3|AKT1|PYGB|CALM2|PPP1CA|PPP1CC|PRKAA2|PPP1CB|PRKAR2B|RAPGEF1
KEGG_LYSOSOME	2.76680102955182e-07	6.80953179008704e-06	0.674962860011025	0.47202638140265	2.06095532147668	113	ABCA2|ATP6V0B|CTSB|ATP6AP1|AP3S2|PSAP|CTSD|AP1B1|GALC|GAA|GBA|NAGLU|CLTB|SLC11A2|FUCA1|ACP2|SMPD1|DNASE2|HEXA|IDS|LAPTM4B|NAGA|GNPTG|HEXB|GNS|PPT1|ATP6V0C|GLA|AGA|CD164|GM2A|NEU1|ARSG|LAMP2|GNPTAB|CLTC|CTSZ|AP1M1|CD63|LAPTM4A|ATP6V1H|NPC2|TPP1|AP1S1|CTSO|MANBA|LIPA|CLTA|HYAL1|MAN2B1|AP3B1
KEGG_NEUROTROPHIN_SIGNALING_PATHWAY	9.75242328500757e-06	0.000159575365619519	0.593325476396405	0.422541596915638	1.85697012965799	118	GAB1|ATF4|FOXO3|ABL1|MAPK3|PIK3R1|IRAK1|ARHGDIA|NGFR|MAP2K2|RELA|MAPK1|CALM1|MAPK9|CAMK2G|MAGED1|BAD|MAPKAPK2|PRKCD|YWHAH|RHOA|RAC1|PIK3R2|CRKL|CALM3|YWHAG|TP53|YWHAE|PRDM4|YWHAB|GRB2|HRAS|PSEN1|PIK3CB|SH2B3|CSK|RPS6KA6|PIK3R3|MAP3K1|RPS6KA1|MAP2K1|MAPK14|RPS6KA3|PTPN11|AKT3|AKT1|MAP3K3|CALM2
KEGG_NON_SMALL_CELL_LUNG_CANCER	0.00124771793279715	0.00987587308191869	0.45505986738723	0.459584295717003	1.73727779883982	51	FOXO3|TGFA|MAPK3|PIK3R1|MAP2K2|MAPK1|RXRG|BAD|RXRA|PRKCB|PIK3R2|STK4|TP53|GRB2|HRAS|PIK3CB|PIK3R3|MAP2K1|RARB|AKT3|AKT1
KEGG_N_GLYCAN_BIOSYNTHESIS	7.98041327932697e-06	0.000133515004190088	0.593325476396405	0.580355854400771	2.12783226503039	45	MGAT1|MGAT5|MAN2A1|DPM2|B4GALT3|B4GALT1|RPN1|MAN1B1|RPN2|STT3B|ALG9|DDOST|MGAT2|ALG3|B4GALT2|TUSC3|RFT1|DPM3|MGAT4B|MOGS|FUT8|GANAB|DOLPP1|STT3A|ALG8|MAN1A2|ALG5|ST6GAL1|ALG2|ALG6
KEGG_OXIDATIVE_PHOSPHORYLATION	0.000150559157705662	0.00176521721121048	0.518848077743792	0.411468200498605	1.77572439410006	105	ATP6V0B|ATP6AP1|NDUFS2|ATP6V0E2|UQCRC1|NDUFS8|CYC1|COX15|NDUFB9|COX11|SDHA|UQCRC2|ATP6V0C|NDUFA7|ATP6V1A|UQCR11|NDUFB8|SDHC|ATP6V0E1|ATP6V1B1|NDUFB7|NDUFB10|NDUFA9|COX8A|ATP6V1E2|ATP6V1E1|NDUFC2|NDUFA2|COX4I1|COX6B1|NDUFA8|NDUFA1|SDHB|NDUFV2|ATP6V1F|UQCRFS1|ATP6V1H|PPA1|NDUFA6|NDUFS7|NDUFA4L2|COX7A2L|NDUFB5|ATP6V0D1|NDUFS3|NDUFAB1|NDUFC1|UQCR10|SDHD|COX6A1|UQCRB|NDUFA3|COX7A2|COX7C|UQCRQ|NDUFS1|N…
KEGG_PENTOSE_PHOSPHATE_PATHWAY	2.79695687827294e-08	9.25481953721868e-07	0.73376198835648	0.803195285598055	2.4953885399302	22	ALDOC|G6PD|PGLS|ALDOA|PFKL|TALDO1|PRPS1|PGM1|H6PD|TKT|DERA|PGD|FBP1|PGM2
KEGG_PEROXISOME	1.25699829755871e-12	1.38642256671475e-10	0.910119734774459	0.658533255065561	2.6614657305915	73	ABCD1|PEX19|ECH1|ACSL5|PMVK|ACSL6|ACAA1|ECI2|NUDT19|ABCD3|PRDX1|PEX6|CRAT|SOD2|AMACR|ACOX2|SLC27A2|IDH1|DHRS4|PEX11B|NOS2|PEX16|FAR2|HSD17B4|PEX7|DDO|PRDX5|GSTK1|PEX10|HMGCL|PEX11G|IDH2|SLC25A17|ACOX1|PEX14|PEX2|ACOT8|SCP2|PEX5|HACL1|GNPAT|ACSL3|ACSL4|EPHX2|PEX26|SOD1|PEX3|EHHADH|AGPS
KEGG_PHENYLALANINE_METABOLISM	0.000633254445514582	0.00566315837460188	0.477270815362862	0.772050207032662	1.97499660323619	11	GOT2|MIF|GOT1|ALDH1A3|ALDH3B1|MAOA|AOC3|MAOB
KEGG_PORPHYRIN_AND_CHLOROPHYLL_METABOLISM	0.000381600976901259	0.00376293943447666	0.49849310876659	0.647066375829509	1.96413056104873	20	BLVRB|ALAS1|FECH|HMBS|COX15|HMOX2|EARS2|HCCS|PPOX|ALAD|BLVRA|HMOX1
KEGG_PPAR_SIGNALING_PATHWAY	6.66290980808189e-06	0.000115361310514348	0.610526878385931	0.561523747791032	2.11102916619631	50	CYP27A1|ACSL5|ACSL6|PLTP|ACAA1|HMGCS2|PPARA|CPT2|UBC|PCK2|ACOX2|SLC27A2|SCD|RXRG|CPT1A|RXRA|ACOX1|ME1|SCP2|GK|ANGPTL4|ACSL3|SLC27A1|ACSL4
KEGG_PROTEASOME	1.3224434086072e-07	3.45459339546689e-06	0.690132458796796	0.650093126408206	2.34776234428116	42	PSMB4|PSMD4|PSMD3|PSMB1|PSMD2|PSMC5|PSMD13|PSMF1|PSMD8|PSMB5|PSMA2|PSME3|PSMB6|PSMC2|PSMD1|PSMA5|PSMA1|PSME4|PSME1|PSMB3|PSMD14|PSMC4|PSMB7|PSMA4|PSMC1|PSMD12
KEGG_PROXIMAL_TUBULE_BICARBONATE_RECLAMATION	0.00114071776552939	0.00930700686505899	0.45505986738723	0.625596155283041	1.92042237728766	21	GLUD2|SLC38A3|GLUD1|AQP1|ATP1B2|ATP1B1|ATP1A1|PCK2|SLC25A10|ATP1A2
KEGG_PURINE_METABOLISM	0.000425806968654619	0.00413046629528813	0.49849310876659	0.361061740372129	1.62384850224251	137	POLR2A|PRUNE1|ATIC|POLR2E|GMPR|HPRT1|GUK1|PDE1C|AK4|PRPS1|PKM|POLR1B|CANT1|NPR2|ENTPD3|POLR3H|ENTPD5|PPAT|AMPD2|NME6|PDE6D|PAICS|GMPS|NUDT2|RRM2B|POLR1E|PNP|POLR2I|POLR2C|RRM1|GMPR2|POLR3GL|PDE4B|POLR2G|NME1|ENPP1|NME3|POLD2|PAPSS1|IMPDH2|PFAS|ITPA|POLA2|APRT|NUDT9|POLR2D|POLR3K|POLR2L|POLR3A|NME5|AK1|ADCY9
KEGG_PYRUVATE_METABOLISM	1.16229180197222e-05	0.000186055251320873	0.593325476396405	0.624731120742457	2.17366003758081	35	ALDH3A2|PDHA1|ACAT1|ALDH7A1|PCK2|PKM|GRHPR|LDHD|PDHB|GLO1|PC|ALDH2|DLD|MDH2|ME1|LDHB|MDH1|ALDH9A1|AKR1B1|DLAT|ACSS2
KEGG_RENAL_CELL_CARCINOMA	0.000140183600797219	0.00165661413957983	0.518848077743792	0.470135801827823	1.86531395447084	66	GAB1|PAK6|TGFA|ARNT|MAPK3|PIK3R1|EGLN1|MAP2K2|MAPK1|TGFB2|RAC1|PIK3R2|CRKL|GRB2|PAK1|HRAS|SLC2A1|PIK3CB|FH|TGFB1|PIK3R3|MAP2K1|PTPN11|AKT3|AKT1|PAK2|ETS1
KEGG_RIBOSOME	1.36710997965677e-12	1.41727851697618e-10	0.910119734774459	0.620717800441386	2.58364046455237	86	RPL10|RPL3|RPS9|RPS4X|RPL3L|RPL18|RPS5|RPS15|RSL24D1|RPL13|RPL7A|RPS2|RPS28|RPL15|RPL8|RPL6|RPL29|RPL39|RPL41|RPS10|RPL12|RPS8|FAU|RPL4|RPS29|RPL36A|RPL7|RPLP0|RPLP1|RPL13A|UBA52|RPS3A|RPS23|RPL19|RPL22|RPL28|RPL18A|RPL32|RPL30|RPS20|RPS3|RPS19|RPSA|RPL9|RPS7|RPL35A|RPL14|MRPL13|RPS27A|RPS15A|RPL37A|RPS11|RPL5|RPL27A|RPL23|RPS18|RPL37|RPS27L|RPS26|RPL34|RPL10A|RPL11|RPS6|RPL26|RPS24|RPL36|RPL24|R…
KEGG_TERPENOID_BACKBONE_BIOSYNTHESIS	0.000732914260119271	0.00643026424868221	0.477270815362862	0.710614484813144	1.94728111992588	14	PMVK|HMGCS2|ACAT1|GGPS1|DHDDS|HMGCR|HMGCS1|PDSS1
KEGG_UBIQUITIN_MEDIATED_PROTEOLYSIS	3.43947073200655e-06	6.32268138266389e-05	0.627256739718528	0.426091513820115	1.89522190521154	129	HUWE1|ANAPC11|STUB1|PML|CDC34|FBXO2|KEAP1|PRPF19|UBE2M|SIAH1|HERC3|DDB1|XIAP|SAE1|MDM2|UBE3B|FBXO4|UBE4A|RHOBTB2|UBE2D4|ITCH|BRCA1|TRIM32|UBE2L3|CUL4B|WWP2|UBE2R2|UBE2H|UBA1|UBE4B|TRIP12|UBE2K|UBE2L6|UBE2O|UBE2A|UBE2D2|RNF7|MAP3K1|WWP1|UBE2Q1|NEDD4L|UBE2G1|CDC27|UBE2E2|SYVN1|ANAPC13|ANAPC1|UBE2F|UBE2D3|FBXW11|UBA3|CUL5|UBE2Q2|KLHL9|BTRC
KEGG_VALINE_LEUCINE_AND_ISOLEUCINE_DEGRADATION	2.32894117431798e-06	4.47457214007673e-05	0.627256739718528	0.615327726643769	2.22220972245637	42	ACADS|ALDH3A2|ACAA1|HSD17B10|HMGCS2|HADH|PCCB|BCKDHA|ACAT1|ALDH7A1|HADHA|ALDH6A1|ACAA2|IVD|ECHS1|HADHB|MCCC2|HIBADH|HMGCL|ALDH2|DLD|ACADSB
KEGG_VIBRIO_CHOLERAE_INFECTION	0.00123097802580112	0.00985444236783803	0.45505986738723	0.471729951056627	1.7622985844849	49	ATP6V0B|ATP6AP1|ATP6V0E2|PRKX|ARF1|ACTG1|SLC12A2|ATP6V0C|ERO1A|PRKCB|ATP6V1A|PRKACA|KCNQ1|ATP6V0E1|KDELR1|SEC61A1|ATP6V1B1|ATP6V1E2|ATP6V1E1|ATP6V1F|ATP6V1H
NABA_BASEMENT_MEMBRANES	9.08108299544901e-05	0.00117071277750854	0.538434096309916	-0.599633009069023	-1.98830435325616	36	LAMA1|COL4A1|COL6A2|COL4A6|COL15A1|COL4A2|COL6A3|COL6A1|LAMA5|NTN3|NPNT|LAMC2
NABA_COLLAGENS	1.01098337287334e-07	2.76211787561175e-06	0.704975715167238	-0.657460893717959	-2.26604909564535	43	COL4A1|COL14A1|COL26A1|COL6A2|COL20A1|COL4A6|COL12A1|COL15A1|COL4A2|COL9A2|COL5A1|COL6A3|COL5A3|COL27A1|COL6A1|COL9A3|COL11A1|COL11A2
NABA_CORE_MATRISOME	2.29365100618802e-06	4.43538486781034e-05	0.627256739718528	-0.400087071384641	-1.77827902609922	208	THBS1|TGFBI|LAMA1|FRAS1|MFGE8|COL4A1|CRISPLD2|COL14A1|COL26A1|HAPLN3|COL6A2|AEBP1|COL20A1|COL4A6|COL12A1|COL15A1|COL4A2|MGP|NCAN|COL9A2|COL5A1|DCN|SPOCK3|COL6A3|COL5A3|COL27A1|THBS2|PODN|IGFBP4|COL6A1|COL9A3|CRELD1|LAMA5|FBN3|COL11A1|THBS3|COL11A2|VWA3A|ASPN|TNXB|BGN|TECTA|CTHRC1|TNC|EMID1|IMPG2|KCP|COL3A1|VWCE|COL22A1|MMRN2|NTN3|THSD4|NPNT|VWDE|LAMC2|MFAP4|FMOD|IGFBP3|VWA3B|EYS|PXDNL|NTN5|SMOC1|…
NABA_MATRISOME	2.1266412969579e-07	5.36706591723782e-06	0.690132458796796	-0.32364909941473	-1.58613474666431	609	THBS1|TGFBI|HTRA4|LAMA1|FRAS1|ADAM28|MFGE8|LMAN1L|COL4A1|CRISPLD2|GREM1|COL14A1|TMPRSS15|COL26A1|HAPLN3|MST1L|COL6A2|ADAM33|AEBP1|ANXA13|ELFN2|COL20A1|COL4A6|INHBA|COL12A1|COL15A1|SERPINA10|COL4A2|MGP|LOXL2|ANGPT1|BMP1|NCAN|FREM2|PLXNA1|ADAMTS2|FAM20C|COL9A2|COL5A1|CLEC2L|HRNR|CCBE1|OVGP1|DCN|SPOCK3|COL6A3|COL5A3|COL27A1|GPC2|MMP16|THBS2|PODN|IGFBP4|COL6A1|CLCF1|COL9A3|C1QTNF6|WNT4|CRELD1|FLG|CHR…
PID_CXCR3_PATHWAY	3.60558803650266e-05	0.00051375316615813	0.557332238758646	0.610153324845884	2.10893158706171	34	GNAO1|ARRB1|MAPK3|PIK3R1|MAP2K2|MAPK1|MAPKAP1|GNAI2|GNAI1|GNB1|PIK3R2|MLST8|GNAZ|HRAS|PIK3CB|PIK3R3|MAP2K1|MAPK14|AKT1|MAP2K6
PID_CXCR4_PATHWAY	6.7687222584687e-06	0.000116515924194912	0.610526878385931	0.482075662387669	1.99224583728755	82	GNAO1|RHOB|ITGAV|ITGA6|PTK2B|PIK3R1|VPS4A|PTPN6|RHOC|STAT2|MAPKAP1|BAD|ITCH|RHOA|GNAI2|GNAI1|UBQLN1|RAC1|GNB1|PIK3R2|RACK1|MLST8|PAK1|GNAZ|GNA13|PIK3CB|STAT3|CSK|PIK3R3|PTPN11|AKT1|PTEN|LIMK1
PID_ERBB1_DOWNSTREAM_PATHWAY	2.54252663155525e-05	0.000380191557278957	0.575610261071129	0.435418921943378	1.87183031826012	102	GAB1|MAPK3|PIK3R1|PPP2R1A|CYFIP2|F2RL2|PEBP1|MAP2K2|WASF2|IQGAP1|MAPK1|MAPK9|PPP5C|EPS8|MAPKAP1|BAD|PRKCD|ABI1|YWHAH|RAC1|PIK3R2|BRK1|YWHAG|MLST8|YWHAE|YWHAB|GRB2|HRAS|PIK3CB|NCKAP1|ARPC1B|STAT3|ARPC4|PIK3R3|PPP2CA|MAP3K1|MAP2K1|RPS6KA3|VAV2|AKT1|ACTR2|BCL2L1|USP6NL
PID_ERBB1_RECEPTOR_PROXIMAL_PATHWAY	0.000129670132854706	0.00156649918756893	0.518848077743792	0.579214021944742	2.01528998781343	35	GAB1|GSN|MAPK3|PIK3R1|PTPN6|PTPN1|MAPK1|PIP5K1C|GNAI1|PIK3R2|TLN1|GRB2|PAK1|HRAS|PIK3CB|RASA1|STAT3|PIK3R3|PTPN11|NCK2
PID_HNF3B_PATHWAY	0.00107099416220693	0.00885950170847847	0.45505986738723	0.595984393706725	1.89716610377357	24	UCP2|HADH|ALAS1|TTR|CPT1A|NR3C1|NF1|CEBPB|ALB|AKT1|HMGCS1|CEBPA|HNF4A|ACADVL
PID_INTEGRIN1_PATHWAY	0.000127357127051532	0.00155438329655517	0.518848077743792	-0.510487858013384	-1.86756951352263	58	THBS1|TGFBI|LAMA1|COL4A1|COL6A2|COL4A6|COL5A1|COL6A3|THBS2|COL6A1|LAMA5|COL11A1|COL11A2|ITGA11|ITGA4|PLAU|TNC|COL3A1|JAM2|NPNT|LAMC2
PID_LIS1_PATHWAY	0.000944283462444716	0.00803450328902962	0.477270815362862	0.591401725105943	1.91966585842948	26	ABL1|LRPAP1|IQGAP1|PPP2R5D|RHOA|RAC1|YWHAE|KATNA1|CDK5|LRP8|NUDC|PAFAH1B2|CSNK2A1|VLDLR|PAFAH1B1
PID_MTOR_4PATHWAY	0.000343028895283621	0.00345251020730446	0.49849310876659	0.452248445152193	1.80050178171118	67	DDIT4|ATG13|PML|MAPK3|RRN3|MAP2K2|MAPK1|POLDIP3|BNIP3|MAPKAP1|RRAGD|YWHAH|RHOA|EEF2|RAC1|RRAGC|EIF4EBP1|RRAGA|YWHAG|MLST8|YWHAE|YWHAB|HRAS|RPS6KA1|MAP2K1|AKT1|EIF4B|FBXW11|SGK1|RPS6KB1|YY1|ULK2|YWHAQ|EIF4E|ULK1|MTOR|RAF1|YWHAZ|PDPK1|EIF4A1
PID_P75_NTR_PATHWAY	2.50253519357648e-05	0.000376391404367211	0.575610261071129	0.511135140361212	2.00429534108398	63	RHOB|FURIN|PIK3R1|IRAK1|ARHGDIA|NGFR|APH1B|RHOC|APH1A|XIAP|NCSTN|MAPK9|APP|IKBKG|MAGED1|BAD|CASP6|RHOA|RAC1|PSENEN|TP53|YWHAE|PRDM4|PSEN1
PID_PDGFRB_PATHWAY	0.00016563143176532	0.00190319733365516	0.518848077743792	0.395398702342166	1.73832664000734	119	GAB1|LRP1|ITGAV|ABL1|MAPK3|PIK3R1|PPP2R1A|CYFIP2|ARHGDIA|MAP2K2|PTPN1|SLC9A3R1|WASF2|IQGAP1|MAPK1|MAPK9|ARAP1|ARHGAP35|EPS8|PRKCD|ABI1|YWHAH|RHOA|RAB4A|RAC1|PIK3R2|BRK1|YWHAG|YWHAE|YWHAB|GRB2|PAK1|HRAS|PIK3CB|NCKAP1|RASA1|ARPC1B|STAT3|ARPC4|CSK|PIK3R3|PPP2CA|MAP2K1|RPS6KA3|PTPN11|VAV2|NCK2|PTEN|DOK1
PID_RAC1_PATHWAY	0.000473221254733457	0.00451683620703922	0.49849310876659	0.485109378523158	1.83376534222617	51	MAP3K11|CYFIP2|ARHGDIA|WASF2|IQGAP1|MAPK9|PIP5K1C|ARHGAP5|ABI1|RAC1|CTNNA1|PIP5K1A|BRK1|PAK1|NCKAP1|ARPC1B|STAT3|ABI2|ARPC4|MAP3K1|MAPK14|PAK2|LIMK1|MAP2K6|ACTR2
PID_SYNDECAN_1_PATHWAY	0.0010353097867943	0.00866763021133767	0.45505986738723	-0.534176411461404	-1.82357561346298	41	COL4A1|COL14A1|COL6A2|COL4A6|COL12A1|COL15A1|COL9A2|COL5A1|COL6A3|COL6A1|COL9A3|LAMA5|COL11A1|COL11A2
PID_THROMBIN_PAR1_PATHWAY	0.000998007271017932	0.00841944944218528	0.45505986738723	0.525314665943574	1.86248473771519	38	GNAO1|PKN1|ARRB1|PIK3R1|ARHGDIA|F2RL2|GNA11|NOS3|PRKCD|RHOA|PRKCB|GNAI2|GNAI1|GNB1|GNAQ|GNAZ|GNA13
PID_VEGFR1_2_PATHWAY	0.000176506435281472	0.00199104607677357	0.518848077743792	0.464787102441422	1.85042096890026	67	GAB1|ITGAV|PTK2B|MAPK3|PIK3R1|PRKAB1|FLT1|PTPN6|ARF1|MAP2K2|IQGAP1|MAPK1|NOS3|MAPKAPK2|PRKCD|RHOA|PRKCB|PRKACA|HSP90AB1|PRKAG1|CTNNA1|GRB2|MAP2K1|MAPK14|PTPN11|NCK2|AKT1|PAK2|MAP2K6|PRKAA2|HGS|FBXW11
REACTOME_ABC_FAMILY_PROTEINS_MEDIATED_TRANSPORT	4.78554468953498e-12	4.07181488155291e-10	0.887074988399873	0.575198716274894	2.46560047279707	100	ABCA2|PSMB4|ABCD1|PEX19|PSMD4|ABCA7|ABCG1|ABCA3|PSMD3|ABCD3|UBC|EIF2S2|PSMB1|PSMD2|PSMC5|PSMD13|PSMF1|PSMD8|PSMB5|ABCB10|OS9|DERL3|VCP|EIF2S3|ERLIN1|PSMD9|PSMA2|PSMD10|PSME3|PSMB6|PSMC2|PSMD1|UBB|ABCC5|PSMA5|PSMA1|ABCA6|DERL1|RNF185|ERLIN2|DERL2|ABCC9|PSME4|ERLEC1|PSME1|PSMB3|PSMD14|PSMC4|PSMB7|PSMA4|PSMC1|RNF5|PSMD12
REACTOME_ABC_TRANSPORTERS_IN_LIPID_HOMEOSTASIS	3.199263615049e-05	0.000467029757138036	0.557332238758646	0.751118448463631	2.16955617162586	17	ABCA2|ABCD1|PEX19|ABCA7|ABCG1|ABCA3|ABCD3
REACTOME_ABC_TRANSPORTER_DISORDERS	1.2439787748117e-10	7.88206125827499e-09	0.826657301178302	0.620291465591869	2.51860463724414	74	PSMB4|ABCD1|PSMD4|ABCA3|ABCA1|PSMD3|UBC|PSMB1|PSMD2|PSMC5|PSMD13|PSMF1|LMBRD1|PSMD8|PSMB5|OS9|DERL3|VCP|ERLIN1|PSMD9|PSMA2|PSMD10|PSME3|PSMB6|PSMC2|PSMD1|UBB|PSMA5|PSMA1|DERL1|RNF185|ERLIN2|DERL2|ABCC9|PSME4|ERLEC1|PSME1|PSMB3|PSMD14|PSMC4|PSMB7|PSMA4|PSMC1|RNF5|PSMD12
REACTOME_ABORTIVE_ELONGATION_OF_HIV_1_TRANSCRIPT_IN_THE_ABSENCE_OF_TAT	0.000160827140724187	0.00186359231547327	0.518848077743792	0.670831041135502	2.10996785371044	23	POLR2A|NELFB|POLR2E|NELFCD|GTF2F1|POLR2I|POLR2C|SUPT5H|POLR2G|GTF2F2|SUPT4H1|POLR2D|POLR2L|NCBP2|NELFE|POLR2J
REACTOME_ACTIVATION_OF_GENE_EXPRESSION_BY_SREBF_SREBP	0.00104119909927447	0.00868540873288344	0.45505986738723	0.508001324296513	1.83460850696553	42	TM7SF2|PMVK|PPARA|FDFT1|DHCR7|SCD|SREBF2|RXRA|GGPS1|ELOVL6|SC5D|HMGCR|SQLE|HMGCS1|GPAM|CYP51A1|NFYC|LSS|MTF1|NCOA1|FASN|TBL1XR1|ACACA|IDI1|SREBF1
REACTOME_ACTIVATION_OF_THE_MRNA_UPON_BINDING_OF_THE_CAP_BINDING_COMPLEX_AND_EIFS_AND_SUBSEQUENT_BINDING_TO_43S	3.64998283632789e-10	2.05087714841216e-08	0.814035837847908	0.653830272697049	2.54468098351417	59	EIF2S2|EIF1AX|EIF4G1|EIF4H|EIF3D|RPS9|RPS4X|PABPC1|EIF2S3|EIF3K|RPS5|RPS15|EIF3C|EIF3G|EIF3I|RPS14|EIF4EBP1|EIF3H|RPS2|EIF3L|EIF3M|RPS28|EIF3B|EIF4B|RPS10|RPS8|FAU|RPS29|EIF3F|EIF3E|RPS3A|RPS23|RPS20|RPS3|RPS19|RPSA|RPS7|RPS27A|EIF4E|RPS15A|RPS11|RPS18|RPS27L|RPS26|RPS6|EIF4A1|RPS24
REACTOME_ADAPTIVE_IMMUNE_SYSTEM	4.34334432759955e-13	4.97479977215056e-11	0.932595211336209	0.342557514632879	1.80321662057402	601	PSMB4|CTSB|BCAP31|HUWE1|TUBB4B|ITGAV|TUBA1C|ANAPC11|STUB1|PPP2R5A|CTSD|PSMD4|LNX1|CDC34|FBXO2|FBXW5|KEAP1|AP1B1|ORAI1|RNF4|PIK3R1|PPP2R1A|PJA1|RNF130|STIM1|ERAP1|ZNRF1|PSMD3|UBC|SFTPD|SEC24C|UBE2M|ASB8|HLA-C|AP2A1|SIAH1|PSMB1|PSMD2|AP2S1|RNF25|FBXO21|PTPN6|TRIB3|ARF1|HERC3|ITPR2|FBXO9|FBXL15|PSMC5|RELA|FBXO27|CALM1|PSMD13|DCTN4|HLA-DOA|PSMF1|KIF3A|FBXO6|ACTR1A|PSMD8|CD40|KLHL11|PSMB5|UBE3B|AP2B1|…
REACTOME_ALPHA_LINOLENIC_OMEGA3_AND_LINOLEIC_OMEGA6_ACID_METABOLISM	0.000124862228776694	0.00153020459793001	0.518848077743792	0.787429017358283	2.06515906579169	12	ABCD1|ELOVL5|ELOVL1|ACAA1|HSD17B4|ACOX1|FADS1|ACOT8|SCP2|ELOVL2
REACTOME_ANTIGEN_PROCESSING_CROSS_PRESENTATION	8.64839404235454e-11	5.8533903313936e-09	0.839088935621274	0.585177928098881	2.45098775092574	89	PSMB4|ITGAV|PSMD4|PSMD3|UBC|HLA-C|PSMB1|PSMD2|PSMC5|PSMD13|PSMF1|PSMD8|PSMB5|IKBKG|TLR4|PSMD9|VAMP8|PSMA2|PSMD10|TAPBP|PSME3|PSMB6|PSMC2|MRC2|PSMD1|VAMP3|UBB|LNPEP|SEC61A1|PSMA5|PSMA1|ITGB5|PSME4|PSME1|MYD88|PSMB3|PSMD14|PSMC4|PSMB7|PSMA4|PSMC1|PSMD12|PSMC3|HLA-E|PSMB2|HMGB1|HLA-A|UBA52|TAP1
REACTOME_ANTIGEN_PROCESSING_UBIQUITINATION_PROTEASOME_DEGRADATION	6.67354262740166e-11	4.73185951057194e-09	0.839088935621274	0.405933112703646	2.00664773747702	293	PSMB4|HUWE1|ANAPC11|STUB1|PSMD4|LNX1|CDC34|FBXO2|FBXW5|KEAP1|RNF4|PJA1|RNF130|ZNRF1|PSMD3|UBC|UBE2M|ASB8|SIAH1|PSMB1|PSMD2|RNF25|FBXO21|HERC3|FBXO9|FBXL15|PSMC5|FBXO27|PSMD13|PSMF1|FBXO6|PSMD8|KLHL11|PSMB5|UBE3B|FBXO4|UBE4A|ASB13|UBE2D4|TRAF7|HECTD3|ITCH|PSMD9|TRIM36|TRIM32|FBXW9|DZIP3|PSMA2|PSMD10|FBXL5|UBE2L3|RNF114|RNF126|PSME3|MKRN1|PSMB6|PSMC2|UBE2R2|UBE2H|PSMD1|UBA1|AREL1|UBB|LNPEP|PSMA5|PS…
REACTOME_APC_C_CDH1_MEDIATED_DEGRADATION_OF_CDC20_AND_OTHER_APC_C_CDH1_TARGETED_PROTEINS_IN_LATE_MITOSIS_EARLY_G1	1.28267794254448e-08	4.77476864112183e-07	0.747739663149885	0.583543598042237	2.34516065721443	71	PSMB4|ANAPC11|PSMD4|PSMD3|UBC|PSMB1|PSMD2|ANAPC16|PSMC5|PSMD13|PSMF1|PSMD8|PSMB5|PSMD9|PSMA2|PSMD10|PSME3|PSMB6|PSMC2|PSMD1|UBB|PSMA5|PSMA1|PSME4|PSME1|PSMB3|PSMD14|PSMC4|PSMB7|PSMA4|PSMC1|PSMD12|CDC27|PSMC3|ANAPC1|PSMB2|UBA52|UBE2D1|RPS27A|PSMB10|CDC26|PSMA7
REACTOME_APC_C_MEDIATED_DEGRADATION_OF_CELL_CYCLE_PROTEINS	5.33755875430122e-07	1.25146000235517e-05	0.659444398037935	0.511641005521696	2.11712420128744	84	PSMB4|ANAPC11|PSMD4|PSMD3|UBC|PSMB1|PSMD2|ANAPC16|PSMC5|PSMD13|PSMF1|PSMD8|PSMB5|PSMD9|PSMA2|PSMD10|PSME3|PSMB6|PSMC2|PSMD1|UBB|PSMA5|PSMA1|PSME4|PSME1|PSMB3|PSMD14|PSMC4|PSMB7|PSMA4|PSMC1|PSMD12|CDC27|PSMC3|ANAPC1|PSMB2|UBA52|BTRC|UBE2D1|CDC14A|RPS27A|PSMB10|CDC26|PSMA7|SKP1|PSMD7|PSMA6|FZR1|MAD2L1
REACTOME_APOPTOSIS	5.14372928221083e-08	1.53180258024239e-06	0.719512826338911	0.435737855628733	2.0053720721117	159	PSMB4|BCAP31|GSN|PSMD4|SATB1|STK24|MAPK3|PSMD3|UBC|PSMB1|PSMD2|XIAP|C1QBP|PSMC5|MAPK1|PSMD13|PSMF1|PSMD8|PSMB5|MAGED1|BAD|ADD1|TLR4|CASP6|PSMD9|TFDP2|PRKCD|PSMA2|PSMD10|YWHAH|PSME3|PSMB6|PSMC2|UACA|PSMD1|PLEC|UBB|PSMA5|PSMA1|YWHAG|TP53|YWHAE|YWHAB|NMT1|DYNLL2|STAT3|TICAM1|PSME4|PSME1|PSMB3|KPNB1|PSMD14|PSMC4|PSMB7|PRKCQ|PSMA4|PSMC1|PSMD12|BBC3|AKT3|AKT1|PAK2|PSMC3|CASP3|BAK1|VIM|BCL2L1|PSMB2|HMGB…
REACTOME_ASPARAGINE_N_LINKED_GLYCOSYLATION	4.0386886351838e-19	9.25170365813642e-17	1.13308993200902	0.491041654871026	2.42204265956292	281	ST6GALNAC2|MGAT1|MGAT5|TUBB4B|CD55|BET1L|TUBA1C|TGFA|MAN2A1|TMEM115|DPM2|ARFGAP3|SRD5A3|TRAPPC6A|EDEM1|B4GALT3|AMFR|UBC|COG2|SEC24C|COPE|NANP|STX17|B4GALT4|ARF5|ARF1|B4GALT1|FUCA1|COPG2|NAPA|TRAPPC2|DCTN4|TRAPPC4|ACTR1A|GBF1|TRAPPC5|LMAN2|COG8|RPN1|SPTBN1|COG1|DCTN3|DCTN1|OS9|RAB1B|MAN1B1|MLEC|VCP|RPN2|PREB|SLC35C1|CHST10|COPA|ALG9|CD59|TRAPPC2L|MPI|GOSR1|TMED9|ST3GAL2|ST6GALNAC5|TRAPPC6B|SEC23A|…
REACTOME_ASPARTATE_AND_ASPARAGINE_METABOLISM	0.00115340125805564	0.0093847785423216	0.45505986738723	0.770851235203441	1.91379474749419	10	ASNS|GOT2|NAT8L|GOT1|SLC25A13|ASPA
REACTOME_ASSEMBLY_OF_COLLAGEN_FIBRILS_AND_OTHER_MULTIMERIC_STRUCTURES	1.48533761658147e-05	0.000234038911226435	0.593325476396405	-0.561354947426046	-2.01743471495323	53	COL4A1|COL14A1|COL6A2|COL4A6|COL12A1|COL15A1|COL4A2|LOXL2|BMP1|COL9A2|COL5A1|COL6A3|COL5A3|COL27A1|COL6A1|COL9A3|CTSV|COL11A1|COL11A2|LOX|LOXL1
REACTOME_ASYMMETRIC_LOCALIZATION_OF_PCP_PROTEINS	1.52826296214797e-08	5.35431423679606e-07	0.73376198835648	0.608644373199967	2.37879655582422	61	FZD5|PSMB4|PSMD4|PSMD3|UBC|PSMB1|PSMD2|FZD3|PSMC5|PSMD13|PSMF1|PSMD8|PSMB5|PSMD9|PSMA2|PSMD10|PSME3|PSMB6|PSMC2|PSMD1|UBB|PSMA5|PSMA1|FZD2|PSME4|PSME1|PSMB3|PSMD14|PSMC4|PSMB7|PSMA4|PSMC1|PSMD12
REACTOME_AUF1_HNRNP_D0_BINDS_AND_DESTABILIZES_MRNA	6.10428464031183e-10	3.08111180658451e-08	0.801215574617779	0.664230060094429	2.53031918105771	53	PSMB4|PSMD4|PSMD3|UBC|PSMB1|PSMD2|EIF4G1|PSMC5|PSMD13|PSMF1|PSMD8|PSMB5|HSPA8|PABPC1|PSMD9|PSMA2|PSMD10|PSME3|PSMB6|PSMC2|PSMD1|UBB|PSMA5|PSMA1|PSME4|PSME1|PSMB3|PSMD14|PSMC4|PSMB7|PSMA4|PSMC1|PSMD12|HSPB1|PSMC3
REACTOME_AUTOPHAGY	1.60918538328343e-06	3.25996875606669e-05	0.643551836150722	0.427955929150264	1.93247522660262	141	ATG13|TUBB4B|TUBA1C|ATG4C|ATG4A|PINK1|RNASE1|PRKAB1|UBC|PRKAB2|USP30|MFN2|VPS37C|LAMTOR2|PLIN3|VCP|NBR1|HSPA8|TOMM40|TOMM20|CHMP2A|GABARAP|RRAGD|ATG9A|HSF1|FUNDC1|HSP90AB1|PRKAG1|LAMTOR1|TUBA1B|CHMP4B|RRAGC|GABARAPL1|LAMTOR4|UBB|LAMP2|RRAGA|MLST8|VPS28|PGAM5|UBAP1|CHMP4C|TOMM7|BECN1|CHMP7|DYNLL2|MVB12A|PIK3R4|PEX5|VDAC1|TOMM70|CSNK2A2|PARK7|EEF1A1|TUBB4A|UBE2V1|ATG5|UVRAG|DYNC1LI1|CSNK2A1|LAMTOR5…
REACTOME_BASIGIN_INTERACTIONS	0.00109807537624496	0.00903333831618091	0.45505986738723	0.62765602574869	1.92674565997272	21	SLC16A3|SLC7A5|ITGA6|SLC7A11|ATP1B2|SLC3A2|ATP1B1|SLC16A1|BSG|SLC16A8
REACTOME_BETA_CATENIN_INDEPENDENT_WNT_SIGNALING	4.35644598226879e-07	1.03787969081572e-05	0.674962860011025	0.446315996667753	2.00166141950762	134	FZD5|PSMB4|GNAO1|GNB2|PSMD4|GNB3|PSMD3|UBC|AP2A1|PSMB1|PSMD2|AP2S1|DAAM1|CLTB|ITPR2|FZD3|PSMC5|CALM1|PSMD13|PSMF1|PSMD8|PSMB5|AP2B1|PSMD9|PSMA2|PSMD10|RHOA|PRKCB|PSME3|PSMB6|PSMC2|PSMD1|RAC1|GNB1|UBB|PSMA5|PSMA1|FZD2|GNB5|CLTC|AP2M1|PSME4|PSME1|PSMB3|PSMD14|ROR2|PSMC4|PSMB7|PSMA4|CLTA|PSMC1|PSMD12|PPP3CA|PSMC3|RYK|DVL2|FZD6|GNG10|PSMB2|PPP3R1|UBA52
REACTOME_BETA_OXIDATION_OF_HEXANOYL_COA_TO_BUTANOYL_COA	0.000315202611377712	0.00322121749229358	0.49849310876659	0.916000934361131	1.82716954522823	5	ACADS|HADH|HADHA|ECHS1|HADHB
REACTOME_BETA_OXIDATION_OF_LAUROYL_COA_TO_DECANOYL_COA_COA	0.00125355272832951	0.00987587308191869	0.45505986738723	0.885238630891849	1.76580722349725	5	HADH|HADHA|ECHS1|HADHB
REACTOME_BETA_OXIDATION_OF_PRISTANOYL_COA	0.00120178605312717	0.0097209618781287	0.45505986738723	0.80519765668666	1.86516139580299	8	CRAT|AMACR|ACOX2|HSD17B4|ACOT8|SCP2
REACTOME_BILE_ACID_AND_BILE_SALT_METABOLISM	0.000225144080389504	0.00243810571418161	0.518848077743792	0.564370214986324	1.96364314500411	35	CYP27A1|SLCO1A2|SLCO1B3|CYP7B1|AMACR|ACOX2|SLC27A2|OSBPL9|HSD17B4|OSBP|RXRA|ACOT8|SCP2|OSBPL1A|HSD3B7|ALB
REACTOME_BIOLOGICAL_OXIDATIONS	5.54394988242043e-07	1.2640291550145e-05	0.659444398037935	0.435897029889395	1.96647479681779	140	CYP27A1|CHAC1|CYB5R3|ARNT|SMOX|GSTM1|CYP7B1|POR|CES1|SLC26A2|AIP|TPST2|SULT1A1|MGST3|GCLM|CES2|ABHD14B|MTR|RXRA|SLC35B2|GSTO1|GSTA1|GSTK1|CYB5B|MAT2B|AHR|CYP4V2|BPNT1|HSP90AB1|MGST1|EPHX1|ALDH2|MAOA|AHCY|ABHD10|PODXL2|GSTA4|CMBL|AKR7A2|CYP4F11|AOC3|CYP1B1|ACY1|MAOB|GSTZ1|UGDH|CYP2E1|TPMT|PAPSS1|ACSS2|PTGS1|TRMT112|CNDP2|PTGES3|ADH5|BPHL|SLC35D1|MGST2|ESD|COMT
REACTOME_BUDDING_AND_MATURATION_OF_HIV_VIRION	4.73071112026625e-05	0.00064624117964004	0.557332238758646	0.648217304388357	2.13393679732724	28	UBC|VPS4A|VPS37C|CHMP2A|CHMP4B|UBB|VPS28|UBAP1|CHMP4C|CHMP7|MVB12A|PDCD6IP|NEDD4L|CHMP6|PPIA|UBA52|CHMP5|TSG101|VTA1|RPS27A|CHMP3
REACTOME_CALNEXIN_CALRETICULIN_CYCLE	7.49045733867061e-05	0.000987016900644295	0.538434096309916	0.656426562549382	2.11355823121429	25	EDEM1|AMFR|UBC|OS9|MAN1B1|UBB|EDEM3|UGGT1|RNF185|EDEM2|DERL2|CANX|RNF5|SYVN1|GANAB|UBA52
REACTOME_CDT1_ASSOCIATION_WITH_THE_CDC6_ORC_ORIGIN_COMPLEX	1.31680202469758e-08	4.78223954823098e-07	0.747739663149885	0.618459230042295	2.38751770658312	57	PSMB4|PSMD4|ORC3|PSMD3|UBC|PSMB1|PSMD2|PSMC5|PSMD13|PSMF1|PSMD8|PSMB5|PSMD9|PSMA2|PSMD10|PSME3|PSMB6|PSMC2|PSMD1|UBB|PSMA5|PSMA1|PSME4|PSME1|PSMB3|PSMD14|PSMC4|PSMB7|PSMA4|PSMC1|PSMD12|PSMC3|CDT1|PSMB2|UBA52
REACTOME_CELLULAR_RESPONSES_TO_STIMULI	1.71608458147398e-29	1.0220999767259e-26	1.40995143033448	0.429185451106678	2.28310861591508	669	MT1X|PSMB4|MT2A|ATP6V0B|SESN2|CHAC1|TXNIP|MT1E|TUBB4B|BLVRB|WFS1|MBTPS2|ATP6V0E2|ATF5|CEBPG|TUBA1C|ANAPC11|ASNS|ATF4|ARNT|PSMD4|RPS19BP1|CTDSP2|KEAP1|NR1D1|MT1G|XPO1|ATOX1|MAPK3|PPARA|RPL10|MT1F|EDEM1|SLC46A1|PSMD3|PRDX1|UBC|SOD2|EIF2S2|PSMB1|PSMD2|MT1H|RPL3|CBX6|EIF2AK4|PHC2|CDKN1B|NUP133|TXN2|LIMD1|TRIB3|KLHDC3|EGLN1|HDAC3|MT1M|ANAPC16|COX14|SH3BP4|SRPRB|PSMC5|RELA|MAPK1|LAMTOR2|CREB3L4|COX11|P…
REACTOME_CELLULAR_RESPONSE_TO_CHEMICAL_STRESS	1.18529654122054e-14	1.96100727764153e-12	0.986546283587582	0.550169525357438	2.50085192655534	146	PSMB4|TXNIP|BLVRB|PSMD4|KEAP1|ATOX1|PPARA|PSMD3|PRDX1|UBC|SOD2|PSMB1|PSMD2|TXN2|HDAC3|COX14|PSMC5|COX11|PSMD13|PSMF1|PSMD8|PSMB5|HMOX2|NUDT2|RXRA|PRDX5|PSMD9|ERO1A|PRKCD|P4HB|PSMA2|PSMD10|TACO1|PSME3|GSR|PSMB6|PSMC2|GPX1|PSMD1|LRPPRC|UBB|PRDX2|PSMA5|PSMA1|COX8A|SIN3A|COX4I1|COX6B1|FBXL17|STAT3|PSME4|PSME1|PSMB3|CSNK2A2|PSMD14|PSMC4|PSMB7|SURF1|PSMA4|PSMC1|BLVRA|PSMD12|COX18|CSNK2A1|HMOX1|TXNRD1|A…
REACTOME_CELLULAR_RESPONSE_TO_HYPOXIA	1.25157244115551e-06	2.6622733784008e-05	0.643551836150722	0.528822390662966	2.13723856691009	73	PSMB4|ARNT|PSMD4|PSMD3|UBC|PSMB1|PSMD2|LIMD1|EGLN1|PSMC5|PSMD13|PSMF1|PSMD8|PSMB5|PSMD9|PSMA2|PSMD10|PSME3|PSMB6|PSMC2|PSMD1|UBB|PSMA5|PSMA1|PSME4|PSME1|PSMB3|PSMD14|UBE2D2|PSMC4|PSMB7|PSMA4|PSMC1|PSMD12|PSMC3|HIGD1A|UBE2D3|PSMB2|UBA52|UBE2D1|EPAS1|RPS27A|PSMB10|PSMA7|ELOB|EPO|PSMD7|PSMA6
REACTOME_CELLULAR_RESPONSE_TO_STARVATION	2.99634167566881e-13	3.56924220405669e-11	0.932595211336209	0.528780139460367	2.41698521223932	152	ATP6V0B|SESN2|ATP6V0E2|CEBPG|ASNS|ATF4|RPL10|EIF2S2|RPL3|EIF2AK4|TRIB3|SH3BP4|LAMTOR2|RPS9|RPS4X|RPL3L|WDR24|EIF2S3|ATP6V0C|RRAGD|RPL18|RPS5|ATP6V1A|RPS15|LAMTOR1|RPS14|RRAGC|LAMTOR4|ATP6V0E1|RRAGA|ATP6V1B1|MLST8|ATP6V1E2|ATP6V1E1|RPL13|RPL7A|RPS2|ATP6V1F|ATP6V1H|RPS28|CEBPB|RPL15|RPL8|RPL6|IMPACT|RPL29|RPL39|LAMTOR5|RPL41|RPS10|RPL39L|RPL12|ATP6V0D1|RPS8|FAU|RPL4|RPS29|RPL36A|RPL7|RPLP0|RPLP1|RP…
REACTOME_CELL_CYCLE_CHECKPOINTS	0.000502483225965469	0.00478081484640629	0.477270815362862	0.310525416751497	1.5116481580244	246	PSMB4|PCBP4|ZNF385A|ANAPC11|PPP2R5A|PSMD4|ORC3|XPO1|PPP2R1A|PSMD3|UBC|RHNO1|PSMB1|PSMD2|CDKN1B|NUP133|ANAPC16|PSMC5|BABAM2|PSMD13|PSMF1|MDM4|PSMD8|MCM2|MDM2|PSMB5|PKMYT1|RPA2|PPP2R5D|PSMD9|BRCA1|PSMA2|PSMD10|YWHAH|RPA1|MCM3|PSME3|PSMB6|PSMC2|PSMD1|UBB|MCM5|PSMA5|PSMA1|YWHAG|TP53|YWHAE|YWHAB|CENPS|MCM4|DYNLL2|PPP2R5B|RNF8|RMI1|PMF1|PSME4|PSME1|PSMB3|PSMD14|PSMC4|PSMB7|PPP2CA|PHF20|PSMA4|PSMC1|ATRI…
REACTOME_CELL_SURFACE_INTERACTIONS_AT_THE_VASCULAR_WALL	0.000303819789931169	0.00313071049970596	0.49849310876659	0.42060976127721	1.76008476823942	88	SDC3|SLC16A3|CD99L2|SLC7A5|ITGAV|ITGA6|SLC7A11|ATP1B2|PIK3R1|SLC3A2|ATP1B1|MIF|PTPN6|TSPAN7|SLC16A1|SDC4|BSG|SDC2|CD47|SLC16A8|EPCAM|GAS6|PIK3R2|CD44|GRB2|HRAS|GLG1|CD74|F11R|PIK3CB
REACTOME_CHOLESTEROL_BIOSYNTHESIS	6.56311179196531e-05	0.000871003579010213	0.538434096309916	0.67116501057764	2.13648464884688	24	TM7SF2|PMVK|FDFT1|DHCR7|ARV1|GGPS1|MSMO1|SC5D|EBP|PLPP6|HMGCR|SQLE|HMGCS1|CYP51A1|LSS
REACTOME_CHROMATIN_MODIFYING_ENZYMES	0.00066669973740054	0.00594440664065512	0.477270815362862	0.316059350226456	1.5023103128575	201	TADA2B|DR1|SETD7|PADI2|KDM5B|SETD1B|RBBP5|ARID1A|GATAD2A|SMARCD2|HDAC8|RIOX2|SETD3|HDAC3|KAT7|KDM3B|PRMT5|RELA|USP22|ASH2L|BRMS1|ELP1|GATAD2B|PRMT1|ATXN7L3|MEAF6|SMARCB1|SUDS3|KMT5A|KDM4A|VPS72|JADE3|ATF7IP|MCRS1|PRMT6|WDR77|CHD4|MRGBP|KAT2B|TADA3|TADA1|KAT14|SMARCA2|RPS2|CLOCK|MSL2|PHF20|DPY30|COPRS|RUVBL2|JADE2|AEBP2|ELP5|ELP6|SAP30L|KDM4D|SMARCD1|MORF4L1|KDM5C|DMAP1|TAF12|SAP130|HCFC1|SAP18|KA…
REACTOME_CITRIC_ACID_CYCLE_TCA_CYCLE	2.55333483733349e-05	0.000380191557278957	0.575610261071129	0.701164033115169	2.17839512285488	22	IDH3G|ACO2|OGDH|DLST|SDHA|IDH2|SDHC|DLD|MDH2|IDH3A|CS|NNT|FH|SDHB
REACTOME_CLASS_I_MHC_MEDIATED_ANTIGEN_PROCESSING_PRESENTATION	3.57107109931767e-14	5.31732486688401e-12	0.965327754226083	0.413825158309393	2.08306053108024	347	PSMB4|BCAP31|HUWE1|ITGAV|ANAPC11|STUB1|PSMD4|LNX1|CDC34|FBXO2|FBXW5|KEAP1|RNF4|PJA1|RNF130|ERAP1|ZNRF1|PSMD3|UBC|SEC24C|UBE2M|ASB8|HLA-C|SIAH1|PSMB1|PSMD2|RNF25|FBXO21|HERC3|FBXO9|FBXL15|PSMC5|FBXO27|PSMD13|PSMF1|FBXO6|PSMD8|KLHL11|PSMB5|UBE3B|FBXO4|IKBKG|UBE4A|ASB13|UBE2D4|TRAF7|HECTD3|TLR4|ITCH|PSMD9|TRIM36|VAMP8|TRIM32|FBXW9|DZIP3|PSMA2|PSMD10|TAPBP|FBXL5|UBE2L3|RNF114|RNF126|PSME3|MKRN1|PSMB6…
REACTOME_CLASS_I_PEROXISOMAL_MEMBRANE_PROTEIN_IMPORT	5.67244728819543e-05	0.000760925586677747	0.557332238758646	0.694199647175873	2.10720073460691	20	ABCD1|PEX19|ALDH3A2|ABCD3|PEX11B|PEX16|ACBD5|FIS1|SLC25A17|PEX14|PEX2|GDAP1|ATAD1|PEX26|PEX3|PXMP2
REACTOME_CLATHRIN_MEDIATED_ENDOCYTOSIS	4.56860630932319e-05	0.000629875443942799	0.557332238758646	0.394079963946104	1.77113945442047	136	SYT9|VAMP2|EPS15|TGFA|RAB5B|ARRB1|COPS7A|SYT11|SNX18|UBC|OCRL|AP2A1|AP2S1|CLTB|LRP2|ACTG1|RAB5C|PIP5K1C|COPS7B|AP2B1|FNBP1L|SH3KBP1|HSPA8|GPS1|VAMP8|TGOLN2|COPS4|UBQLN1|SH3GL1|VAMP3|UBB|PACSIN3|TOR1A|COPS6|SYNJ1|PACSIN2|GRB2|CLTC|ARPC1A|AP2M1|REPS1|GAPVD1|ARPC4|AAK1|BTC|REPS2|CLTA|UBQLN2|COPS2|EREG|HIP1|SCARB2|TF|ACTR2|VAMP4|VAMP7|DVL2|PICALM|HGS|EPN1|UBA52|BIN1|ARPC3
REACTOME_CLEC7A_DECTIN_1_SIGNALING	2.65537796965731e-06	4.97340603373551e-05	0.627256739718528	0.476878483188725	2.0144370328143	93	PSMB4|PSMD4|CDC34|TAB3|PSMD3|UBC|UBE2M|PSMB1|PSMD2|ITPR2|PSMC5|RELA|CALM1|PSMD13|PSMF1|PSMD8|PSMB5|IKBKG|PSMD9|PRKCD|PSMA2|PSMD10|PSME3|PSMB6|PSMC2|PSMD1|UBB|PSMA5|PSMA1|PSME4|PSME1|PSMB3|PSMD14|UBE2D2|PSMC4|PSMB7|PSMA4|PSMC1|PSMD12|UBE2V1|PPP3CA|PSMC3|TAB2|PSMB2|FBXW11|UBA3|PPP3R1|UBA52
REACTOME_COLLAGEN_BIOSYNTHESIS_AND_MODIFYING_ENZYMES	5.7009218210119e-07	1.28616251386162e-05	0.659444398037935	-0.570611042997931	-2.13320601910258	65	COL4A1|COL14A1|COL26A1|COL6A2|COL20A1|COL4A6|COL12A1|COL15A1|COL4A2|BMP1|ADAMTS2|COL9A2|COL5A1|COL6A3|COL5A3|COL27A1|COL6A1|COL9A3|ADAMTS14|P3H2|COL11A1|COL11A2
REACTOME_COLLAGEN_CHAIN_TRIMERIZATION	1.01098337287334e-07	2.76211787561175e-06	0.704975715167238	-0.657460893717959	-2.26604909564535	43	COL4A1|COL14A1|COL26A1|COL6A2|COL20A1|COL4A6|COL12A1|COL15A1|COL4A2|COL9A2|COL5A1|COL6A3|COL5A3|COL27A1|COL6A1|COL9A3|COL11A1|COL11A2
REACTOME_COLLAGEN_DEGRADATION	8.65217496643975e-05	0.00112516056987151	0.538434096309916	-0.533184644291039	-1.90214264584642	51	COL4A1|COL14A1|COL26A1|COL6A2|COL4A6|COL12A1|COL15A1|COL4A2|COL9A2|COL5A1|PHYKPL|COL6A3|COL5A3|COL6A1|COL9A3|COL11A1|COL11A2
REACTOME_COLLAGEN_FORMATION	8.73089335556314e-06	0.000144447780071484	0.593325476396405	-0.500286240641821	-1.94634420559559	82	COL4A1|COL14A1|COL26A1|COL6A2|COL20A1|COL4A6|COL12A1|COL15A1|COL4A2|LOXL2|BMP1|ADAMTS2|COL9A2|COL5A1|COL6A3|COL5A3|COL27A1|COL6A1|COL9A3|CTSV|ADAMTS14|P3H2|COL11A1|COL11A2|LOX|LOXL1
REACTOME_COOPERATION_OF_PDCL_PHLP1_AND_TRIC_CCT_IN_G_PROTEIN_BETA_FOLDING	0.000706276956659102	0.00625979993134168	0.477270815362862	0.542677074611031	1.86502191576884	33	GNB2|GNB3|GNA11|CCT3|CCT4|CCT7|GNB1|GNAQ|CCT8|GNB5|CCT6B|CSNK2A2|RGS7|TCP1|CSNK2A1|CSNK2B|GNG10|CCT2|GNG12
REACTOME_COPII_MEDIATED_VESICLE_TRANSPORT	1.78999418514745e-05	0.000276197030226378	0.575610261071129	0.49835379864879	1.98793906436739	68	TGFA|TRAPPC6A|SEC24C|STX17|NAPA|TRAPPC2|TRAPPC4|TRAPPC5|LMAN2|RAB1B|PREB|CD59|TRAPPC2L|TRAPPC6B|SEC23A|F8|NSF|MCFD2|LMAN1|LMAN2L|TMED10|SEC22A|PPP6C|TBC1D20|CTSZ|SAR1B|PPP6R1|TMED2|TRAPPC3|YKT6|SEC24B|NAPB|TRAPPC1|CNIH1|USO1|FOLR1|GORASP1
REACTOME_COPI_MEDIATED_ANTEROGRADE_TRANSPORT	1.17348066858846e-07	3.1769322100513e-06	0.704975715167238	0.516128980344708	2.17640620870282	92	TUBB4B|CD55|BET1L|TUBA1C|TMEM115|ARFGAP3|COG2|COPE|ARF5|ARF1|COPG2|NAPA|DCTN4|ACTR1A|GBF1|COG8|SPTBN1|COG1|DCTN3|DCTN1|RAB1B|COPA|CD59|GOSR1|TMED9|TMED7|ARF3|TUBA1B|NSF|COPZ1|KDELR1|DCTN2|TMED10|DCTN5|DYNLL2|COG4|ARCN1|TMED2|COPG1|SPTBN2|YKT6|CAPZA1|TUBB4A|DYNC1LI1|NAPB|COPZ2|USO1|FOLR1|COG6|ARFGAP2|DCTN6|GORASP1|DYNC1I2|SPTAN1|CAPZA2|ACTR10|KDELR2|CAPZB|RAB1A|TMED3
REACTOME_CROSSLINKING_OF_COLLAGEN_FIBRILS	0.000107074601523831	0.00133978219889903	0.538434096309916	-0.729142186616157	-2.01155872449437	17	COL4A1|COL4A6|COL4A2|LOXL2|BMP1|LOX|LOXL1
REACTOME_CROSS_PRESENTATION_OF_SOLUBLE_EXOGENOUS_ANTIGENS_ENDOSOMES	9.73127664109458e-10	4.75077735035732e-08	0.788186810800237	0.678307670881837	2.51708365076783	47	PSMB4|PSMD4|PSMD3|PSMB1|PSMD2|PSMC5|PSMD13|PSMF1|PSMD8|PSMB5|PSMD9|PSMA2|PSMD10|PSME3|PSMB6|PSMC2|MRC2|PSMD1|PSMA5|PSMA1|PSME4|PSME1|PSMB3|PSMD14|PSMC4|PSMB7|PSMA4|PSMC1|PSMD12
REACTOME_CYCLIN_A_CDK2_ASSOCIATED_EVENTS_AT_S_PHASE_ENTRY	1.08284836073556e-05	0.000176214339796202	0.593325476396405	0.465390535553822	1.93142078545126	85	PSMB4|PSMD4|PSMD3|UBC|PSMB1|PSMD2|CDKN1B|CKS1B|PSMC5|PSMD13|PSMF1|PSMD8|PSMB5|PSMD9|TFDP2|PSMA2|PSMD10|PSME3|PSMB6|PSMC2|RBL2|PSMD1|UBB|PSMA5|PSMA1|PSME1|PSMB3|PSMD14|PSMC4|PSMB7|PSMA4|PSMC1|PSMD12|AKT3|AKT1|PSMC3
REACTOME_CYTOKINE_SIGNALING_IN_IMMUNE_SYSTEM	3.55299326471726e-08	1.1021681189925e-06	0.719512826338911	0.314491094514671	1.6390312719902	522	ADAR|PSMB4|MT2A|STXBP2|PITPNA|RHOU|TNFRSF11A|VAMP2|TNFSF13|FOXO3|TRIM8|PSMD4|PML|LCP1|TAB3|PTK2B|MAPK3|PIK3R1|PPP2R1A|IRAK1|RNASEL|PSMD3|UBC|FLNB|IL13RA1|TALDO1|SOD2|UBE2M|MIF|HLA-C|PSMB1|PSMD2|IFIT5|CDKN1B|NUP133|PTPN6|ARF1|EIF4G1|PTPN1|RORC|PSMC5|RELA|MAPK1|VRK3|PSMD13|MAPK9|PSMF1|NOS2|AIP|TNFRSF1A|APP|IFNAR1|IL10RB|PSMD8|CD40|PSMB5|CAMK2G|STAT2|IKBKG|SIGIRR|GHR|TRIM2|PPP2R5D|DUSP4|HSPA8|MAPKAP…
REACTOME_CYTOPROTECTION_BY_HMOX1	1.3801570514543e-12	1.41727851697618e-10	0.910119734774459	0.556498399262445	2.43883305338859	116	PSMB4|TXNIP|BLVRB|PSMD4|KEAP1|PPARA|PSMD3|UBC|PSMB1|PSMD2|HDAC3|COX14|PSMC5|COX11|PSMD13|PSMF1|PSMD8|PSMB5|HMOX2|RXRA|PSMD9|PRKCD|PSMA2|PSMD10|TACO1|PSME3|PSMB6|PSMC2|PSMD1|LRPPRC|UBB|PSMA5|PSMA1|COX8A|SIN3A|COX4I1|COX6B1|FBXL17|STAT3|PSME4|PSME1|PSMB3|CSNK2A2|PSMD14|PSMC4|PSMB7|SURF1|PSMA4|PSMC1|BLVRA|PSMD12|COX18|CSNK2A1|HMOX1|ALB|CSNK2B|COX7A2L|PSMC3|PSMB2|NFE2L2|UBA52|COX6A1|COX20|COX7C|RPS27…
REACTOME_C_TYPE_LECTIN_RECEPTORS_CLRS	7.48400096797712e-06	0.000126632698196795	0.610526878385931	0.434958732593668	1.90109081293324	114	PSMB4|PSMD4|CDC34|TAB3|PSMD3|UBC|UBE2M|PSMB1|PSMD2|ITPR2|PSMC5|RELA|CALM1|PSMD13|PSMF1|PSMD8|PSMB5|IKBKG|PSMD9|PRKCD|PSMA2|PSMD10|PRKACA|PSME3|PSMB6|PSMC2|PSMD1|UBB|PSMA5|PSMA1|PAK1|HRAS|PSME4|PSME1|PSMB3|PSMD14|UBE2D2|PSMC4|PSMB7|PSMA4|PSMC1|PSMD12|UBE2V1|PPP3CA|PAK2|PSMC3|TAB2|PSMB2|FBXW11|UBA3|PPP3R1|UBA52|BTRC|ICAM3|UBE2D1|RPS27A|PSMB10|TAB1|PSMA7|PRKACB|SKP1|PSMD7|PSMA6|RAF1|LYN|PDPK1|ITPR1
REACTOME_DECTIN_1_MEDIATED_NONCANONICAL_NF_KB_SIGNALING	1.17966137129422e-06	2.53463655584346e-05	0.643551836150722	0.569711289110608	2.20792106996022	58	PSMB4|PSMD4|PSMD3|UBC|UBE2M|PSMB1|PSMD2|PSMC5|RELA|PSMD13|PSMF1|PSMD8|PSMB5|PSMD9|PSMA2|PSMD10|PSME3|PSMB6|PSMC2|PSMD1|UBB|PSMA5|PSMA1|PSME4|PSME1|PSMB3|PSMD14|PSMC4|PSMB7|PSMA4|PSMC1|PSMD12|PSMC3|PSMB2|FBXW11|UBA3|UBA52|BTRC|RPS27A|PSMB10|PSMA7|SKP1|PSMD7|PSMA6
REACTOME_DEFECTIVE_CFTR_CAUSES_CYSTIC_FIBROSIS	9.77308046403672e-11	6.32700730910899e-09	0.839088935621274	0.667698816427948	2.59865679493612	59	PSMB4|PSMD4|PSMD3|UBC|PSMB1|PSMD2|PSMC5|PSMD13|PSMF1|PSMD8|PSMB5|OS9|DERL3|VCP|ERLIN1|PSMD9|PSMA2|PSMD10|PSME3|PSMB6|PSMC2|PSMD1|UBB|PSMA5|PSMA1|DERL1|RNF185|ERLIN2|DERL2|PSME4|ERLEC1|PSME1|PSMB3|PSMD14|PSMC4|PSMB7|PSMA4|PSMC1|RNF5|PSMD12
REACTOME_DEGRADATION_OF_AXIN	1.3038596660879e-08	4.78223954823098e-07	0.747739663149885	0.632362555595115	2.40892305231943	53	PSMB4|PSMD4|PSMD3|UBC|PSMB1|PSMD2|PSMC5|PSMD13|PSMF1|PSMD8|PSMB5|PSMD9|PSMA2|PSMD10|PSME3|PSMB6|PSMC2|PSMD1|UBB|PSMA5|PSMA1|PSME4|PSME1|PSMB3|PSMD14|PSMC4|PSMB7|PSMA4|PSMC1|PSMD12|PSMC3|PSMB2|UBA52|RNF146|TNKS2|RPS27A|PSMB10|PSMA7|PSMD7|PSMA6
REACTOME_DEGRADATION_OF_BETA_CATENIN_BY_THE_DESTRUCTION_COMPLEX	2.95128454401706e-08	9.65815974954154e-07	0.73376198835648	0.546907177693915	2.26017124105963	82	PSMB4|PPP2R5A|PSMD4|PPP2R1A|PSMD3|UBC|PSMB1|PSMD2|PSMC5|PSMD13|PSMF1|PSMD8|PSMB5|PPP2R5D|PSMD9|PSMA2|PSMD10|PSME3|PSMB6|PSMC2|PSMD1|UBB|PSMA5|PSMA1|PPP2R5B|PSME4|PSME1|PSMB3|PSMD14|PSMC4|PSMB7|PPP2CA|PSMA4|PSMC1|PSMD12|PSMC3|PSMB2|CTBP2|UBA52|CSNK1A1|PPP2R5E|BTRC|RPS27A|PSMB10|PSMA7|SKP1|PSMD7|PSMA6
REACTOME_DEGRADATION_OF_DVL	6.32349643303596e-08	1.7941613037558e-06	0.704975715167238	0.61955368589871	2.37782156716472	55	PSMB4|KLHL12|PSMD4|PSMD3|UBC|PSMB1|PSMD2|PSMC5|PSMD13|PSMF1|PSMD8|PSMB5|PSMD9|PSMA2|PSMD10|PSME3|PSMB6|PSMC2|PSMD1|UBB|PSMA5|PSMA1|PSME4|PSME1|PSMB3|PSMD14|PSMC4|PSMB7|PSMA4|PSMC1|PSMD12|PSMC3|DVL2|PSMB2|UBA52
REACTOME_DEGRADATION_OF_GLI1_BY_THE_PROTEASOME	6.04924086598879e-10	3.08111180658451e-08	0.801215574617779	0.655610736602539	2.5212974488291	56	PSMB4|PSMD4|PSMD3|UBC|PSMB1|PSMD2|PSMC5|PSMD13|PSMF1|PSMD8|SUFU|PSMB5|ITCH|PSMD9|PSMA2|PSMD10|PRKACA|PSME3|PSMB6|PSMC2|PSMD1|UBB|PSMA5|PSMA1|PSME4|PSME1|PSMB3|PSMD14|PSMC4|PSMB7|PSMA4|PSMC1|PSMD12|PSMC3|PSMB2|UBA52|BTRC|RPS27A|PSMB10|PSMA7|PRKACB|SKP1|PSMD7|PSMA6
REACTOME_DEGRADATION_OF_THE_EXTRACELLULAR_MATRIX	0.000140118849389268	0.00165661413957983	0.518848077743792	-0.431173337775435	-1.76341409559749	112	COL4A1|COL14A1|COL26A1|COL6A2|COL4A6|COL12A1|COL15A1|COL4A2|BMP1|COL9A2|COL5A1|PHYKPL|DCN|SPOCK3|COL6A3|COL5A3|MMP16|CAPN12|CAPN6|COL6A1|COL9A3|CTSV|SCUBE1|ADAMTS1|LAMA5|FBN3|COL11A1|CTRB2|COL11A2
REACTOME_DETOXIFICATION_OF_REACTIVE_OXYGEN_SPECIES	0.000794066331180313	0.00689425520190954	0.477270815362862	0.553075949401501	1.86893536707947	31	ATOX1|PRDX1|SOD2|TXN2|NUDT2|PRDX5|ERO1A|P4HB|GSR|GPX1|PRDX2|TXNRD1|GPX8|GPX3|SOD1
REACTOME_DEUBIQUITINATION	3.99441930561917e-08	1.22632790640556e-06	0.719512826338911	0.382248394036631	1.849260261896	234	TADA2B|PSMB4|FKBP8|RNF135|ADRM1|PSMD4|ARRB1|KEAP1|USP5|RAD23A|PSMD3|UBC|USP30|PSMB1|PSMD2|USP11|MBD6|PSMC5|OTUB1|USP22|BABAM2|PSMD13|PSMF1|MDM4|PSMD8|MDM2|TNIP1|PSMB5|OTUD7B|IKBKG|SUDS3|USP19|VCP|UCHL1|TOMM20|PSMD9|BRCA1|PSMA2|USP10|PSMD10|RHOA|MUL1|MAT2B|JOSD2|PSME3|PSMB6|TRIM25|PSMC2|OTUD5|MCRS1|BAP1|PSMD1|UBB|PSMA5|PSMA1|RHOT1|STAMBP|TP53|USP14|KAT2B|TADA3|BECN1|SIAH2|VDAC3|FOXK2|VDAC1|USP2|PS…
REACTOME_DEVELOPMENTAL_BIOLOGY	0.000339150698136638	0.00343534278588744	0.49849310876659	0.242536184625231	1.30339808408371	774	PLXNB3|PSMB4|PTGDS|POLR2A|GAB1|PITPNA|MYH14|TUBB4B|ACVR1C|PAK6|RHOB|ITGAV|TUBA1C|FOXO3|PSMD4|PML|POLR2E|PRNP|PKP2|ABL1|SOX10|MAPK3|MED22|FURIN|PPARA|RPL10|SEMA4A|PIK3R1|AKAP5|PSEN2|EZR|RBBP5|PSMD3|UBC|PCGF2|ACVR1B|AP2A1|MED29|AGRN|SIAH1|APH1B|PSMB1|PSMD2|RPL3|AP2S1|CLTB|MED21|EIF4G1|ACTG1|MAP2K2|CBFB|HDAC3|RHOC|DOK4|APH1A|PERP|DAG1|PSMC5|RELA|MAPK1|NCSTN|EPHB2|ASH2L|PSMD13|PSMF1|PRKAR2A|MED16|EVP…
REACTOME_DISEASES_OF_METABOLISM	0.000262999824079534	0.00278723656978239	0.49849310876659	0.331061048738223	1.57661526738742	207	CYP27A1|HLCS|SDC3|ADAMTSL4|B3GAT3|BTD|DPM2|SRD5A3|GAA|CYP7B1|PCCB|CSPG5|ABCA3|UBC|ADAMTSL2|SFTPD|TALDO1|NAGLU|AGRN|GYS1|PGM1|TCN2|B4GALT1|IDH1|ADAMTS4|SDC4|DAG1|SLC26A2|LMBRD1|HEXA|IDS|SDC2|GCLM|MAN1B1|HEXB|GNS|MMADHC|B3GALT6|POMGNT1|G6PC3|MTR|MCCC2|ALG9|GALK1|MPI|GPC3|B4GAT1|PC|GPC6|THSD7B|MAOA|MGAT2|AHCY|B4GALT7|NEU1|UBB|ALG3|GYG1|DOLK|CD320|CYP1B1|DCXR|ACY1|GNE|MPDU1|PRELP|RFT1|DPM3
REACTOME_DISEASES_OF_SIGNAL_TRANSDUCTION_BY_GROWTH_FACTOR_RECEPTORS_AND_SECOND_MESSENGERS	1.84901658417673e-12	1.8354571292261e-10	0.898671232061694	0.386668576503581	1.96504184866229	392	FZD5|PSMB4|POLR2A|MECP2|PPFIBP1|GAB1|MAP3K11|FOXO3|TGFA|PPP2R5A|PSMD4|ARRB1|ATIC|POLR2E|MAPK3|PIK3R1|PPP2R1A|PSEN2|PSMD3|UBC|APH1B|PSMB1|PSMD2|DUSP16|HDAC8|CDKN1B|PEBP1|ACTG1|MAP2K2|HDAC3|APH1A|IQGAP1|PSMC5|HDAC11|MAPK1|NCSTN|CALM1|PSMD13|PSMF1|ESRP1|PSMD8|MDM2|PSMB5|GTF2F1|SPTBN1|CAMK2G|MAPKAP1|DCTN1|BAD|OS9|PPP2R5D|BRAP|VCP|POLR2I|PHB|KL|POLR2C|PSMD9|DUSP7|SPRED2|PSMA2|PSMD10|FRS3|PSME3|PSMB6|E…
REACTOME_DISORDERS_OF_TRANSMEMBRANE_TRANSPORTERS	2.37010378866596e-10	1.41163381652945e-08	0.814035837847908	0.488346798385405	2.22088947470159	147	PSMB4|ABCD1|SLC35A2|PSMD4|SLC9A6|SLCO1B3|SLC3A2|ABCA3|ABCA1|PSMD3|UBC|PSMB1|PSMD2|SLC29A3|NUP133|SLC11A2|SLC16A1|PSMC5|SLC26A2|PSMD13|PSMF1|LMBRD1|PSMD8|BSG|PSMB5|OS9|DERL3|VCP|SLC35C1|ERLIN1|PSMD9|PSMA2|PSMD10|PSME3|PSMB6|PSMC2|PSMD1|HK1|SLC22A5|UBB|NUP62|PSMA5|PSMA1|NUP50|DERL1|SLC2A10|SLC2A1|RNF185|ERLIN2|HEPH|DERL2|ABCC9|PSME4|ERLEC1|PSME1|PSMB3|PSMD14|PSMC4|PSMB7|PSMA4|PSMC1|RNF5|PSMD12|NUP43
REACTOME_DNA_REPLICATION	7.74779995331251e-07	1.72186181051975e-05	0.659444398037935	0.44761195057805	1.9904002776808	128	PSMB4|ANAPC11|PSMD4|ORC3|PSMD3|UBC|PSMB1|PSMD2|ANAPC16|PSMC5|PSMD13|PSMF1|FEN1|PSMD8|MCM2|PSMB5|RPA2|KPNA6|PSMD9|PSMA2|PSMD10|RPA1|MCM3|PSME3|PSMB6|PSMC2|PSMD1|UBB|MCM5|PSMA5|PSMA1|MCM4|RFC1|PCNA|PSME4|PSME1|PSMB3|KPNB1|PSMD14|POLD2|PSMC4|PSMB7|PSMA4|PSMC1|PSMD12|RFC2|CDC27|PSMC3|ANAPC1|CDT1|POLA2
REACTOME_DNA_REPLICATION_PRE_INITIATION	6.08222249248265e-08	1.75852995947702e-06	0.704975715167238	0.524926636029617	2.17850200683198	85	PSMB4|PSMD4|ORC3|PSMD3|UBC|PSMB1|PSMD2|PSMC5|PSMD13|PSMF1|PSMD8|MCM2|PSMB5|RPA2|KPNA6|PSMD9|PSMA2|PSMD10|RPA1|MCM3|PSME3|PSMB6|PSMC2|PSMD1|UBB|MCM5|PSMA5|PSMA1|MCM4|PSME4|PSME1|PSMB3|KPNB1|PSMD14|PSMC4|PSMB7|PSMA4|PSMC1|PSMD12
REACTOME_DOWNSTREAM_SIGNALING_EVENTS_OF_B_CELL_RECEPTOR_BCR	5.25013750987148e-08	1.54801084201953e-06	0.719512826338911	0.54346819865444	2.23056021030764	79	PSMB4|PSMD4|PSMD3|UBC|PSMB1|PSMD2|PSMC5|RELA|CALM1|PSMD13|PSMF1|PSMD8|PSMB5|IKBKG|PSMD9|PSMA2|PSMD10|PRKCB|PSME3|PSMB6|PSMC2|PSMD1|UBB|PSMA5|PSMA1|RASGRP3|HRAS|PSME4|PSME1|PSMB3|PSMD14|PSMC4|PSMB7|PSMA4|PSMC1|PSMD12|PPP3CA|PSMC3|PPIA|PSMB2|FBXW11|PPP3R1|UBA52|BTRC|RPS27A|PSMB10|PSMA7|SKP1|PSMD7|PSMA6|FKBP1A
REACTOME_E3_UBIQUITIN_LIGASES_UBIQUITINATE_TARGET_PROTEINS	4.44468578483762e-05	0.000618517489123665	0.557332238758646	0.559373772979024	2.04096901581717	44	UBC|TMEM129|RNF181|RNF152|CDC73|VCP|PEX10|RNF20|UBE2L3|UBB|RRAGA|PEX14|DERL1|PEX2|PRKDC|HLTF|PEX5|PCNA|UBE2A|UBE2D2|RNF40|UBE2D3|HLA-A|UBA52|UBE2V2|PAF1|UBE2D1|RPS27A|CTR9|WDR61
REACTOME_ECM_PROTEOGLYCANS	0.000202191536207122	0.00222059814910998	0.518848077743792	-0.497702462814549	-1.83979028854479	61	LAMA1|COL4A1|COL6A2|COL4A6|COL4A2|NCAN|COL9A2|COL5A1|DCN|COL6A3|COL5A3|COL6A1|COL9A3|LAMA5|ITGA2B|ASPN|TGFB3|ITGB3|TNXB|BGN|TNC|COL3A1
REACTOME_ERKS_ARE_INACTIVATED	0.000513384536336282	0.00486897818219569	0.477270815362862	0.74246133771498	1.99440411207485	13	MAPK3|PPP2R1A|MAPK1|VRK3|PPP2R5D|DUSP4|DUSP7|PPP2CA
REACTOME_ERK_MAPK_TARGETS	0.000105772434688295	0.00132907304009174	0.538434096309916	0.673072022021814	2.09111811338669	22	MAPK3|PPP2R1A|MAPK1|VRK3|PPP2R5D|DUSP4|DUSP7|PPP2CA|RPS6KA1|MAPK14|RPS6KA3
REACTOME_ER_QUALITY_CONTROL_COMPARTMENT_ERQC	0.000112706224998104	0.00140434785792617	0.538434096309916	0.674435954150324	2.04720924853888	20	EDEM1|AMFR|UBC|OS9|MAN1B1|UBB|EDEM3|UGGT1|RNF185|EDEM2|DERL2|RNF5|SYVN1|UBA52
REACTOME_ER_TO_GOLGI_ANTEROGRADE_TRANSPORT	4.30114594196634e-11	3.28431092696815e-09	0.851339057116899	0.511282947969078	2.31451227458165	144	TUBB4B|CD55|BET1L|TUBA1C|TGFA|TMEM115|ARFGAP3|TRAPPC6A|COG2|SEC24C|COPE|STX17|ARF5|ARF1|COPG2|NAPA|TRAPPC2|DCTN4|TRAPPC4|ACTR1A|GBF1|TRAPPC5|LMAN2|COG8|SPTBN1|COG1|DCTN3|DCTN1|RAB1B|PREB|COPA|CD59|TRAPPC2L|GOSR1|TMED9|TRAPPC6B|SEC23A|TMED7|F8|ARF3|TUBA1B|NSF|MCFD2|COPZ1|LMAN1|KDELR1|DCTN2|LMAN2L|TMED10|SEC22A|PPP6C|TBC1D20|DCTN5|DYNLL2|CTSZ|SAR1B|PPP6R1|COG4|ARCN1|TMED2|COPG1|SPTBN2|TRAPPC3|YKT6|…
REACTOME_ESR_MEDIATED_SIGNALING	3.84840871630751e-06	6.98814704705107e-05	0.610526878385931	0.414497307011191	1.88413996234611	146	POLR2A|GNB2|FOXO3|TGFA|CTSD|GNB3|POLR2E|XPO1|MAPK3|PIK3R1|STAG2|CDKN1B|CBFB|EBAG9|MAPK1|CALM1|SMC1A|GTF2F1|PRMT1|PPP5C|NOS3|USF1|PGR|POLR2I|POLR2C|GNAI2|ERBB4|HSP90AB1|GNAI1|IGF1R|UHMK1|ZDHHC7|POU2F1|GNB1|PIK3R2|RAD21|CXXC5|POLR2G|USF2|GNB5|GTF2F2|HRAS|KAT2B|PIK3R3|BTC|FKBP4|STRN|NRIP1|GTF2A1|AKT3|PTGES3|EREG|AKT1|HSPB1
REACTOME_EUKARYOTIC_TRANSLATION_ELONGATION	2.6887766720128e-12	2.42641725128913e-10	0.898671232061694	0.602977508205156	2.54262799133929	92	RPL10|RPL3|RPS9|RPS4X|RPL3L|RPL18|RPS5|EEF2|RPS15|RPS14|RPL13|RPL7A|RPS2|RPS28|RPL15|RPL8|RPL6|EEF1A1|RPL29|RPL39|RPL41|RPS10|RPL39L|RPL12|RPS8|FAU|RPL4|RPS29|RPL36A|EEF1G|RPL7|RPLP0|RPLP1|RPL13A|UBA52|RPS3A|RPS23|RPL19|RPL22|RPL28|RPL18A|RPL32|RPL30|RPS20|RPS3|RPS19|RPSA|RPL9|RPS7|RPL35A|RPL14|RPS27A|RPS15A|RPL37A|RPS11|RPL5|RPL27A|RPL23|RPS18|RPL37|RPS27L|RPS26|RPL34|RPL10A|RPL11|RPS6|RPL26|RPS…
REACTOME_EUKARYOTIC_TRANSLATION_INITIATION	1.55085245241303e-17	3.07895906885734e-15	1.07686819261983	0.624475504522468	2.74442177306593	118	RPL10|EIF2S2|RPL3|EIF1AX|EIF4G1|EIF4H|EIF3D|RPS9|RPS4X|RPL3L|EIF2B2|PABPC1|EIF2S3|EIF3K|RPL18|RPS5|RPS15|EIF3C|EIF3G|EIF3I|RPS14|EIF4EBP1|EIF2B1|RPL13|RPL7A|EIF3H|RPS2|EIF3L|EIF3M|RPS28|RPL15|RPL8|RPL6|RPL29|RPL39|RPL41|EIF3B|EIF4B|RPS10|RPL39L|RPL12|RPS8|FAU|RPL4|RPS29|RPL36A|EIF3F|RPL7|RPLP0|RPLP1|EIF3E|RPL13A|UBA52|RPS3A|RPS23|RPL19|RPL22|RPL28|RPL18A|RPL32|RPL30|RPS20|RPS3|RPS19|RPSA|RPL9|RPS…
REACTOME_EXTRA_NUCLEAR_ESTROGEN_SIGNALING	0.000255474581626666	0.00274189481165659	0.49849310876659	0.456820521990146	1.81248416105298	66	GNB2|FOXO3|TGFA|GNB3|XPO1|MAPK3|PIK3R1|CDKN1B|MAPK1|CALM1|PRMT1|NOS3|GNAI2|GNAI1|IGF1R|UHMK1|ZDHHC7|GNB1|PIK3R2|GNB5|HRAS|PIK3R3|BTC|STRN|AKT3|EREG|AKT1|HSPB1
REACTOME_FATTY_ACID_METABOLISM	2.02758658097277e-12	1.94779123810868e-10	0.898671232061694	0.533841257592543	2.4106103805697	141	ACADS|MID1IP1|PTGDS|ABCD1|PTGR2|ALDH3A2|ACSL5|ACSL6|ELOVL5|ELOVL1|ACAA1|TECR|GPX4|ECI2|HSD17B8|HADH|CPT2|PCCB|ECI1|SLC25A1|NUDT19|CRAT|AMACR|PRKAB2|ACOX2|HADHA|SLC27A2|ACAA2|MCAT|SCD|CPT1A|HSD17B4|HACD3|ECHS1|HADHB|ACBD5|MAPKAPK2|PPT1|RXRA|PON3|LTA4H|ELOVL6|DECR1|GPX1|SLC25A17|SLC22A5|ACOX1|PON2|SLC25A20|FADS1|ACSM3|CYP4F11|ACOT8|SCP2|CYP1B1|ACLY|HACL1|ELOVL4|CBR4|HSD17B12|ACSL3|ACSL4|ELOVL2|EPHX…
REACTOME_FATTY_ACYL_COA_BIOSYNTHESIS	0.00108198264919689	0.0089256075604109	0.45505986738723	0.542994757711544	1.85144303841035	32	ACSL5|ACSL6|ELOVL5|ELOVL1|TECR|HSD17B8|SLC25A1|SCD|HACD3|PPT1|ELOVL6|ACLY|ELOVL4|CBR4|HSD17B12|ACSL3|ACSL4|ELOVL2
REACTOME_FCERI_MEDIATED_NF_KB_ACTIVATION	1.19049565703883e-08	4.63786238733558e-07	0.747739663149885	0.559713926084753	2.2791266402418	75	PSMB4|PSMD4|CDC34|TAB3|PSMD3|UBC|PSMB1|PSMD2|PSMC5|RELA|PSMD13|PSMF1|PSMD8|PSMB5|IKBKG|PSMD9|PSMA2|PSMD10|PSME3|PSMB6|PSMC2|PSMD1|UBB|PSMA5|PSMA1|PSME4|PSME1|PSMB3|PSMD14|UBE2D2|PSMC4|PSMB7|PRKCQ|PSMA4|PSMC1|PSMD12|UBE2V1|PSMC3|TAB2|PSMB2|FBXW11|UBA52|BTRC|UBE2D1|RPS27A|PSMB10|TAB1|PSMA7|SKP1|PSMD7|PSMA6|LYN|PDPK1
REACTOME_FCGAMMA_RECEPTOR_FCGR_DEPENDENT_PHAGOCYTOSIS	1.407774283221e-05	0.000222997436991072	0.593325476396405	0.4775493825887	1.94455679797419	75	PLD3|ELMO2|ABL1|MAPK3|PIK3R1|CYFIP2|ITPR2|ACTG1|WASF2|MAPK1|WASF3|WIPF2|PRKCD|ABI1|HSP90AB1|NF2|RAC1|WIPF1|PIK3R2|BRK1|GRB2|PAK1|ARPC1A|PLPP5|PIK3CB|NCKAP1|ARPC1B|ABI2|ARPC4|WIPF3
REACTOME_FC_EPSILON_RECEPTOR_FCERI_SIGNALING	7.22386948655554e-08	2.02949842744928e-06	0.704975715167238	0.481148692992619	2.11531698480385	119	PSMB4|PSMD4|CDC34|TAB3|MAPK3|PIK3R1|PSMD3|UBC|PSMB1|PSMD2|ITPR2|PSMC5|RELA|MAPK1|CALM1|PSMD13|MAPK9|PSMF1|PSMD8|PSMB5|IKBKG|PSMD9|PSMA2|PSMD10|PSME3|PSMB6|PSMC2|PSMD1|RAC1|PIK3R2|UBB|PSMA5|PSMA1|GRB2|PAK1|HRAS|PIK3CB|PSME4|PSME1|PSMB3|PSMD14|UBE2D2|PSMC4|PSMB7|MAP3K1|PRKCQ|PSMA4|PSMC1|PSMD12|UBE2V1|VAV2|PPP3CA|PAK2|PSMC3|TAB2|PSMB2|FBXW11|PPP3R1|UBA52
REACTOME_G1_S_DNA_DAMAGE_CHECKPOINTS	2.075584853484e-09	9.5093718364236e-08	0.774939030136436	0.616503921398556	2.43801518150457	65	PSMB4|PCBP4|ZNF385A|PSMD4|PSMD3|UBC|PSMB1|PSMD2|CDKN1B|PSMC5|PSMD13|PSMF1|MDM4|PSMD8|MDM2|PSMB5|PSMD9|PSMA2|PSMD10|PSME3|PSMB6|PSMC2|PSMD1|UBB|PSMA5|PSMA1|TP53|PSME4|PSME1|PSMB3|PSMD14|PSMC4|PSMB7|PHF20|PSMA4|PSMC1|PSMD12
REACTOME_G2_M_CHECKPOINTS	1.13321112379248e-05	0.00018340775688337	0.593325476396405	0.40936618191557	1.82082893006581	129	PSMB4|PSMD4|ORC3|PSMD3|UBC|RHNO1|PSMB1|PSMD2|PSMC5|BABAM2|PSMD13|PSMF1|PSMD8|MCM2|PSMB5|PKMYT1|RPA2|PSMD9|BRCA1|PSMA2|PSMD10|YWHAH|RPA1|MCM3|PSME3|PSMB6|PSMC2|PSMD1|UBB|MCM5|PSMA5|PSMA1|YWHAG|TP53|YWHAE|YWHAB|MCM4|RNF8|RMI1|PSME4|PSME1|PSMB3|PSMD14|PSMC4|PSMB7|PSMA4|PSMC1|ATRIP|PSMD12|RFC2|SUMO1|HUS1
REACTOME_GLUCONEOGENESIS	1.37335135966273e-07	3.55638291223965e-06	0.690132458796796	0.730855416110996	2.40598215352607	28	ALDOC|GOT2|ALDOA|SLC25A1|PCK2|SLC25A10|ENO1|GOT1|GAPDH|SLC25A11|SLC25A13|G6PC3|FBP1|PGAM1|PC|MDH2|MDH1
REACTOME_GLUCOSE_METABOLISM	2.58954127639982e-05	0.000383664374185008	0.575610261071129	0.467209035058319	1.91756920842382	79	ALDOC|GOT2|PPP2R1A|ALDOA|SLC25A1|PFKL|PCK2|SLC25A10|ENO1|PKM|NUP133|GOT1|GAPDH|SLC25A11|SLC25A13|PPP2R5D|G6PC3|FBP1|PGAM1|PRKACA|PC|HK1|MDH2|NUP62|NUP50|MDH1|PPP2CA|NUP43|TPI1|NUP214|NDC1|BPGM|TPR
REACTOME_GLUTAMATE_AND_GLUTAMINE_METABOLISM	0.00122584339877007	0.00983978879120557	0.45505986738723	0.696297713113494	1.90804918780962	14	GLUL|GLUD2|GOT2|GLUD1|PYCR2|ALDH18A1|RIMKLA|PYCR1
REACTOME_GLYCEROPHOSPHOLIPID_BIOSYNTHESIS	0.000442967862637202	0.00426912069557795	0.49849310876659	0.390080495258245	1.68750546252597	106	ETNK2|PLD3|CDIPT|LPCAT2|SLC44A2|DDHD2|MGLL|PLBD1|SLC44A3|LPGAT1|AGPAT2|GPD1L|PCYT1A|HADHA|MIGA1|LPIN2|SLC44A1|SLC44A5|PLA2G12A|ABHD4|HADHB|LCLAT1|CDS2|LPCAT3|PCYT1B|PEMT|ABHD3|AGPAT1|PTDSS1|PLA1A|CPNE3|STARD7|MBOAT7|GNPAT|OSBPL8|GPD1|CSNK2A2|MBOAT2|PCYT2|CHPT1|CSNK2A1|CSNK2B|SELENOI|PITPNB|AGPAT3|OSBPL10|GPAM|PLA2G4C
REACTOME_GLYCOSPHINGOLIPID_METABOLISM	3.4093715038303e-05	0.000491940771089394	0.557332238758646	0.599179821050246	2.13926207246114	39	SUMF2|PSAP|CPTP|GALC|GBA|GLB1L|UGT8|SMPD1|HEXA|HEXB|GLA|ARSD|GM2A|NEU1|ESYT1|ARSG|ESYT2|ASAH2|GLTP|ARSI|ARSK
REACTOME_GLYOXYLATE_METABOLISM_AND_GLYCINE_DEGRADATION	0.000105396019814557	0.00132907304009174	0.538434096309916	0.647192819580286	2.08382748207846	25	GOT2|PDHA1|BCKDHA|OGDH|DHTKD1|GRHPR|DLST|ALDH4A1|PDHB|DDO|GCSH|GLDC|DLD|LIAS|DLAT|HOGA1|NDUFAB1|PXMP2
REACTOME_GOLGI_ASSOCIATED_VESICLE_BIOGENESIS	2.48380382522715e-06	4.68149860223194e-05	0.627256739718528	0.573727452663717	2.20194236862518	55	VAMP2|BLOC1S3|ARRB1|AP1B1|YIPF6|DTNBP1|BLOC1S4|OCRL|ARF1|RAB5C|NAPA|BLOC1S1|HSPA8|VAMP8|TGOLN2|CPD|CLINT1|SNAPIN|FTL|CLTC|AP1M1|SH3D19|AP1S1|TXNDC5|CLTA|SNX2|AP3B1|VAMP7|PICALM|TBC1D8B|SNX5|TPD52|AP4E1
REACTOME_GOLGI_TO_ER_RETROGRADE_TRANSPORT	0.000431144762335442	0.00416866591634723	0.49849310876659	0.37192943636889	1.64366437375528	123	TUBB4B|TUBA1C|ARFGAP3|COPE|GALNT2|ARF5|ARF1|COPG2|RAB6B|NAPA|KIF1A|DCTN4|KIF3A|ACTR1A|GBF1|KIF13B|DCTN3|DCTN1|RAB1B|COPA|KLC3|TMED9|TMED7|ARF3|TUBA1B|NSF|COPZ1|KDELR1|DCTN2|TMED10|RAB18|RAB3GAP1|DCTN5|DYNLL2|GALNT1|KIF3B|KIF21B|RAB6A|SURF4|ARCN1|TMED2|KIF5B|COPG1|BICD2|PAFAH1B2|CAPZA1|TUBB4A|DYNC1LI1|NAPB|KLC2|BNIP1|COPZ2|AGPAT3|PAFAH1B1|ARFGAP2|DCTN6|DYNC1I2|KIFAP3|CAPZA2|ACTR10|KDELR2|CAPZB|RAB…
REACTOME_HEDGEHOG_LIGAND_BIOGENESIS	1.0331249165226e-09	4.9623322603295e-08	0.788186810800237	0.64425484750195	2.50741381584003	59	PSMB4|PSMD4|DISP2|PSMD3|UBC|PSMB1|PSMD2|PSMC5|PSMD13|PSMF1|PSMD8|PSMB5|OS9|VCP|PSMD9|P4HB|PSMA2|PSMD10|PSME3|PSMB6|PSMC2|PSMD1|UBB|PSMA5|PSMA1|DERL2|PSME4|ERLEC1|PSME1|PSMB3|PSMD14|PSMC4|PSMB7|PSMA4|PSMC1|PSMD12|SYVN1|PSMC3
REACTOME_HEDGEHOG_ON_STATE	3.31976421956571e-05	0.000482256480286179	0.557332238758646	0.457978512040936	1.88998936136217	81	PSMB4|PSMD4|ARRB1|PTCH1|PSMD3|UBC|PSMB1|PSMD2|PSMC5|PSMD13|PSMF1|KIF3A|PSMD8|SUFU|PSMB5|CDC73|SPOP|ITCH|PSMD9|PSMA2|PSMD10|PSME3|PSMB6|PSMC2|PSMD1|UBB|PSMA5|PSMA1|PSME4|PSME1|PSMB3|PSMD14|PSMC4|DZIP1|PSMB7|PSMA4|PSMC1|PSMD12
REACTOME_HEMOSTASIS	6.32595489907182e-08	1.7941613037558e-06	0.704975715167238	0.321691595813274	1.65457573668648	452	SDC3|STXBP2|SLC16A3|TUBB4B|CYB5R1|CD99L2|DOCK7|SLC7A5|P2RX6|RHOB|ADRA2C|ITGAV|ITGA6|GNB2|TUBA1C|NFE2|PSAP|PPP2R5A|SERPINE2|CD109|DGKE|SERPINB6|ARRB1|MGLL|GNB3|ATP2B2|ORAI1|ITPK1|SLC7A11|ABL1|APOOL|MAPK3|ATP1B2|PIK3R1|PPP2R1A|SLC3A2|ALDOA|STIM1|ATP1B1|TEX264|F2RL2|P2RX4|AK3|MIF|MFN2|CARMIL1|APLP2|PTPN6|CLU|ITPR2|PTPN1|SELENOP|TSPAN7|QSOX1|VTI1B|ENDOD1|SLC16A1|C1QBP|SDC4|MAPK1|KIF1A|CALM1|PRKAR2A|N…
REACTOME_HIV_ELONGATION_ARREST_AND_RECOVERY	0.000389539254505564	0.00382854092382036	0.49849310876659	0.562624095552858	1.93357397545825	33	POLR2A|NELFB|POLR2E|NELFCD|GTF2F1|POLR2I|POLR2C|SUPT5H|POLR2G|GTF2F2|SUPT4H1|ELL|SSRP1|POLR2D|POLR2L|NELFE|ELOA2|POLR2J|ELOB
REACTOME_HIV_INFECTION	5.35614889048649e-14	7.59552923612799e-12	0.965327754226083	0.474470967371989	2.27479273056105	220	PSMB4|POLR2A|NMT2|NELFB|PSMD4|POLR2E|AP1B1|XPO1|FURIN|PSMD3|UBC|VPS4A|NELFCD|AP2A1|PSMB1|PSMD2|AP2S1|NUP133|ARF1|SLC25A5|VPS37C|PSMC5|PSMD13|PSMF1|PACS1|FEN1|PSMD8|PSMB5|GTF2F1|AP2B1|POLR2I|POLR2C|PSMD9|CHMP2A|PSMA2|PSMD10|XRCC6|PSME3|PSMB6|PSMC2|PSMD1|SUPT5H|RAC1|CHMP4B|UBB|NUP62|PSMA5|PSMA1|POLR2G|VPS28|NUP50|UBAP1|GTF2F2|NMT1|CHMP4C|SLC25A4|CHMP7|MVB12A|SUPT4H1|AP2M1|PDCD6IP|AP1M1|PSME4|ERCC3|…
REACTOME_HIV_LIFE_CYCLE	4.9426611507796e-05	0.000672111639590029	0.557332238758646	0.376951434851751	1.70954671655563	145	POLR2A|NMT2|NELFB|POLR2E|XPO1|FURIN|UBC|VPS4A|NELFCD|NUP133|VPS37C|FEN1|GTF2F1|POLR2I|POLR2C|CHMP2A|XRCC6|SUPT5H|CHMP4B|UBB|NUP62|POLR2G|VPS28|NUP50|UBAP1|GTF2F2|NMT1|CHMP4C|CHMP7|MVB12A|SUPT4H1|PDCD6IP|ERCC3|TAF7|NEDD4L|ELL|NUP43|SSRP1|GTF2A1|TAF9B|TAF6|GTF2B|CHMP6|NUP214|RANGAP1|PPIA|NDC1|XRCC5|TPR|TAF12|POLR2D|UBA52|TAF13|POLR2L|CHMP5|TSG101|BANF1|TAF9|NUP155|VTA1|NCBP2|NUP93|NELFE|RPS27A|ELOA…
REACTOME_HOST_INTERACTIONS_OF_HIV_FACTORS	4.77471426837432e-10	2.53912483771763e-08	0.801215574617779	0.511307129278435	2.25961494375642	123	PSMB4|PSMD4|AP1B1|XPO1|PSMD3|UBC|AP2A1|PSMB1|PSMD2|AP2S1|NUP133|ARF1|SLC25A5|PSMC5|PSMD13|PSMF1|PACS1|PSMD8|PSMB5|AP2B1|PSMD9|PSMA2|PSMD10|PSME3|PSMB6|PSMC2|PSMD1|RAC1|UBB|NUP62|PSMA5|PSMA1|NUP50|SLC25A4|AP2M1|AP1M1|PSME4|ATP6V1H|PSME1|PSMB3|KPNB1|PSMD14|PSMC4|PSMB7|AP1S1|PSMA4|PSMC1|PSMD12|NUP43|PAK2|PSMC3|NUP214|RANGAP1|PPIA|NDC1|PSMB2|TPR|CUL5|HLA-A|UBA52|BANF1|NUP155|BTRC|NUP93|RPS27A|PSMB10|…
REACTOME_INFECTION_WITH_MYCOBACTERIUM_TUBERCULOSIS	0.000270452713332683	0.00285605737696712	0.49849310876659	0.626710779055401	2.01787953327013	25	MAPK3|VPS33B|UBC|ENO1|DUSP16|MAPK1|NOS2|UBB|RAB7A|ATP6V1H|GSK3A|KPNB1|HGS|UBA52|TRIM27|RPS27A
REACTOME_INFECTIOUS_DISEASE	3.54710210426885e-25	1.50903858093038e-22	1.30309315086572	0.404373869909489	2.15446142472064	690	PSMB4|POLR2A|ST6GALNAC2|TXNIP|MGAT1|MGAT5|GPR176|TUBB4B|VAMP2|NMT2|ELMO2|GNB2|TUBA1C|EPS15|MAN2A1|NELFB|PSMD4|GNB3|PML|POLR2E|KEAP1|AP1B1|ABL1|XPO1|MAPK3|FURIN|ATP1B2|RPL10|VPS33B|CYFIP2|PSMD3|ATP1B1|UBC|ATP1A1|VPS4A|GATAD2A|CHMP1A|P2RX4|NELFCD|AP2A1|PRKX|ENO1|PSMB1|PSMD2|RPL3|DUSP16|AP2S1|NUP133|ARF1|SLC25A5|ITPR2|ACTG1|MAP2K2|HDAC3|WASF2|VPS37C|PSMC5|RELA|MAPK1|CALM1|PSMD13|BRMS1|PSMF1|PRKAR2A|…
REACTOME_INFLUENZA_INFECTION	1.1761178640012e-11	9.46615945674482e-10	0.875325132024659	0.49886610388784	2.28059418148105	153	POLR2A|POLR2E|XPO1|RPL10|RPL3|NUP133|RPS9|RPS4X|GTF2F1|RPL3L|POLR2I|POLR2C|RPL18|RPS5|RPS15|RPS14|NUP62|POLR2G|NUP50|GTF2F2|GRSF1|CLTC|DNAJC3|RPL13|RPL7A|CANX|RPS2|RPS28|TGFB1|KPNA3|KPNB1|RPL15|CLTA|RPL8|RPL6|NUP43|PARP1|RPL29|RPL39|RPL41|RPS10|NUP214|RPL39L|RPL12|RPS8|FAU|RPL4|RPS29|NDC1|RPL36A|RPL7|TPR|RPLP0|RPLP1|POLR2D|RPL13A|UBA52|RPS3A|RPS23|POLR2L|RPL19|RPL22|RPL28|RPL18A|NUP155|RPL32|RPL3…
REACTOME_INNATE_IMMUNE_SYSTEM	1.82825980016657e-35	5.44455768489604e-32	1.54987806027287	0.441315192386154	2.36827275587095	757	DNASE1L1|PSMB4|ATP6V0B|CTSB|TXNIP|RNF135|ALDOC|HUWE1|TUBB4B|PLD3|CYB5R3|CD55|NLRX1|ATP6V0E2|GSN|SLC44A2|PADI2|ITGAV|ELMO2|SYNGR1|PSAP|CTSD|CNPY3|SERPINB6|PSMD4|RAB5B|CDC34|POLR2E|DNAJC5|ACAA1|UNC13D|TREX1|TAB3|ABL1|CRCP|ATOX1|MAPK3|GAA|PIK3R1|PPP2R1A|IRAK1|ALDOA|PFKL|CYFIP2|SCAMP1|PSMD3|APEH|TLR3|UBC|SFTPD|C5|UBE2M|MIF|HLA-C|PGRMC1|AGPAT2|CPN2|PSMB1|PSMD2|PKM|PRDX4|IQGAP2|PGM1|PTPN6|CANT1|CLU|CAB…
REACTOME_INSERTION_OF_TAIL_ANCHORED_PROTEINS_INTO_THE_ENDOPLASMIC_RETICULUM_MEMBRANE	4.05176922993648e-05	0.000569158904092021	0.557332238758646	0.700819509868428	2.12729492449234	20	VAMP2|ALDH3A2|PRNP|UBL4A|EMD|SGTA|APP|CYB5A|BAG6|VAPA|CAMLG|HMOX1
REACTOME_INSULIN_RECEPTOR_RECYCLING	4.17867490139069e-05	0.000584229758513685	0.557332238758646	0.697983181816233	2.19536960241126	23	ATP6V0B|ATP6AP1|INSR|ATP6V0E2|ATP6V0C|ATP6V1A|ATP6V0E1|ATP6V1B1|ATP6V1E2|ATP6V1E1|ATP6V1F|ATP6V1H
REACTOME_INTERLEUKIN_17_SIGNALING	0.0011799607813646	0.0095747226346152	0.45505986738723	0.425925574248265	1.69902203987805	68	TAB3|MAPK3|PPP2R1A|IRAK1|UBC|MAPK1|VRK3|MAPK9|IKBKG|PPP2R5D|DUSP4|MAPKAPK2|DUSP7|UBB|MAPKAPK3|PPP2CA|RPS6KA1|MAP2K1|UBE2V1|MAPK14|RPS6KA3|TNIP2|MAP2K6|TAB2|FBXW11|UBA52|BTRC|RPS27A|TAB1|IRAK2|SKP1
REACTOME_INTERLEUKIN_1_FAMILY_SIGNALING	1.18305735816736e-06	2.53463655584346e-05	0.643551836150722	0.449369314928176	1.96934391882874	116	PSMB4|PSMD4|TAB3|IRAK1|PSMD3|UBC|PSMB1|PSMD2|PTPN6|PSMC5|RELA|PSMD13|PSMF1|APP|PSMD8|PSMB5|IKBKG|SIGIRR|TOLLIP|PSMD9|PSMA2|PSMD10|PTPN9|PSME3|PSMB6|PSMC2|PSMD1|PTPN23|UBB|PSMA5|PSMA1|PELI1|NKIRAS2|STAT3|PSME4|PSME1|MYD88|PSMB3|PSMD14|PSMC4|PSMB7|PSMA4|PSMC1|PSMD12|MAP2K1|UBE2V1|PTPN11|PTPN13|TNIP2|PSMC3|MAP3K3|MAP2K6|TAB2|PSMB2|FBXW11|HMGB1|UBA52
REACTOME_INTERLEUKIN_1_SIGNALING	1.67929701121309e-07	4.27431324734409e-06	0.690132458796796	0.509584742249692	2.15916084020305	94	PSMB4|PSMD4|TAB3|IRAK1|PSMD3|UBC|PSMB1|PSMD2|PSMC5|RELA|PSMD13|PSMF1|APP|PSMD8|PSMB5|IKBKG|TOLLIP|PSMD9|PSMA2|PSMD10|PSME3|PSMB6|PSMC2|PSMD1|UBB|PSMA5|PSMA1|PELI1|NKIRAS2|PSME4|PSME1|MYD88|PSMB3|PSMD14|PSMC4|PSMB7|PSMA4|PSMC1|PSMD12|MAP2K1|UBE2V1|TNIP2|PSMC3|MAP3K3|MAP2K6|TAB2|PSMB2|FBXW11|HMGB1|UBA52|BTRC|RPS27A|PSMB10|TAB1|PSMA7|IRAK2|PELI2|SKP1|PSMD7|PSMA6
REACTOME_INTRACELLULAR_SIGNALING_BY_SECOND_MESSENGERS	2.72436660072817e-08	9.20439893831464e-07	0.73376198835648	0.369153377053352	1.81945322562936	278	NR2E1|PSMB4|GAB1|INSR|FOXO3|STUB1|TGFA|PPP2R5A|PSMD4|PML|MAPK3|PIK3R1|PPP2R1A|IRAK1|PDE1C|PSMD3|UBC|GATAD2A|PRKX|PIP4K2B|PSMB1|PSMD2|CBX6|PHC2|CDKN1B|TRIB3|ITPR2|PIP4K2C|HDAC3|XIAP|PSMC5|MAPK1|LAMTOR2|CALM1|PSMD13|PSMF1|PRKAR2A|PIP5K1C|PSMD8|MDM2|PSMB5|GATAD2B|CAMK2G|MAPKAP1|BAD|PPP2R5D|KL|PSMD9|RRAGD|PRKCD|PSMA2|PSMD10|PRKACA|PSME3|MKRN1|PSMB6|ERBB4|PSMC2|WWP2|LAMTOR1|PSMD1|RAC1|RRAGC|LAMTOR4|PI…
REACTOME_INTRA_GOLGI_AND_RETROGRADE_GOLGI_TO_ER_TRAFFIC	8.5542997943254e-07	1.88701516944452e-05	0.659444398037935	0.391099230034996	1.84052480230833	188	VPS51|TUBB4B|BET1L|TUBA1C|MAN2A1|ARFGAP3|COG2|COPE|GALNT2|ARF5|ARF1|COPG2|RAB6B|SNAP29|STX6|NAPA|KIF1A|DCTN4|KIF3A|ACTR1A|GBF1|COG8|COG1|KIF13B|DCTN3|GOLGA5|DCTN1|RAB1B|PLIN3|COPA|KLC3|GOSR1|TMED9|TGOLN2|TMED7|ARF3|NAA38|TUBA1B|NSF|VAMP3|COPZ1|KDELR1|DCTN2|RHOBTB3|TMED10|RAB18|RAB3GAP1|NAA30|RABEPK|DCTN5|DYNLL2|GALNT1|RAB36|KIF3B|RGP1|KIF21B|COG4|RAB6A|SURF4|ARCN1|TMED2|KIF5B|COPG1|NAA35|BICD2|YK…
REACTOME_IRE1ALPHA_ACTIVATES_CHAPERONES	0.000133980587158549	0.00160884753450871	0.518848077743792	0.515840232478206	1.93928356573127	50	WFS1|CTDSP2|EDEM1|KLHDC3|SRPRB|DCTN1|YIF1A|ADD1|SRPRA|PREB|EXTL3|ERN1|DNAJB9|TLN1|HDGF|DNAJC3|PPP2R5B|TPP1|GSK3A|SYVN1|SSR1|HSPA5|TATDN2|ATP6V0D1|FKBP14|ACADVL
REACTOME_IRON_UPTAKE_AND_TRANSPORT	1.25240050642936e-07	3.30057407800588e-06	0.690132458796796	0.625714159410222	2.37432328486246	52	ATP6V0B|ATP6AP1|ATP6V0E2|HFE|STEAP2|SLC46A1|UBC|SLC11A2|ACO1|HMOX2|ATP6V0C|FBXL5|ATP6V1A|ATP6V0E1|UBB|ATP6V1B1|ATP6V1E2|ATP6V1E1|FTL|HEPH|ATP6V1F|ATP6V1H|CAND1|HMOX1|IREB2|TF|FLVCR1|ATP6V0D1|UBA52|MCOLN1|GLRX3|RPS27A|SLC22A17|SKP1
REACTOME_LYSOSOME_VESICLE_BIOGENESIS	0.000202821590516426	0.00222059814910998	0.518848077743792	0.57329571240458	1.98153707827857	34	VAMP2|ARRB1|AP1B1|CLTB|ARF1|APP|DNASE2|BLOC1S1|GNS|HSPA8|VAMP8|CHMP2A|CLTC|CTSZ|AP1M1|AP1S1|TXNDC5|CLTA|VAMP7|HGS
REACTOME_MAPK6_MAPK4_SIGNALING	4.05521066261729e-06	7.30667501959422e-05	0.610526878385931	0.47942785140765	1.98967715626414	85	PSMB4|FOXO3|PSMD4|XPO1|PSMD3|UBC|PSMB1|PSMD2|PSMC5|CDC14B|PSMD13|PSMF1|PSMD8|PSMB5|PSMD9|PSMA2|PSMD10|PRKACA|PSME3|PSMB6|PSMC2|PSMD1|RAC1|MAPK6|UBB|PSMA5|PSMA1|PAK1|PSME4|PSME1|PSMB3|PSMD14|PSMC4|PSMB7|PSMA4|PSMC1|PSMD12|HSPB1|PAK2|PSMC3|DNAJB1
REACTOME_MAPK_FAMILY_SIGNALING_CASCADES	4.51465922460538e-06	8.04498750821919e-05	0.610526878385931	0.344989655246517	1.70352133053553	285	PSMB4|MAP3K11|FOXO3|TGFA|PPP2R5A|PSMD4|ARRB1|RASGEF1A|ZDHHC9|XPO1|MAPK3|PIK3R1|PPP2R1A|PSMD3|UBC|PSMB1|PSMD2|DUSP16|PEBP1|ACTG1|MAP2K2|DAB2IP|PTPN3|IQGAP1|PSMC5|ARL2|MAPK1|LAMTOR2|CDC14B|CALM1|PSMD13|PSMF1|PSMD8|PTPRA|PSMB5|SPTBN1|RET|CAMK2G|PPP5C|PDE6D|PPP2R5D|BRAP|DUSP4|ABHD17B|PHB|KL|PSMD9|DUSP7|SPRED2|PSMA2|PSMD10|FRS3|PEA15|PRKACA|PSME3|PSMB6|ERBB4|PSMC2|PSMD1|RAC1|MAPK6|KSR2|MRAS|PIK3R2|UBB…
REACTOME_MATURATION_OF_SARS_COV_2_SPIKE_PROTEIN	1.76675264658017e-06	3.48436382881837e-05	0.643551836150722	0.688368699494675	2.2851733761446	29	ST6GALNAC2|MGAT1|MGAT5|MAN2A1|RPN1|MAN1B1|RPN2|ST3GAL2|DDOST|MGAT2|TUSC3|EDEM2|CANX|ST6GALNAC4|MGAT4B|MOGS|FUT8|GANAB|STT3A
REACTOME_MEMBRANE_TRAFFICKING	5.27553315427008e-21	1.42823070303785e-18	1.18665095279281	0.400988727418271	2.10829347992055	586	VPS51|MON1A|TUBB4B|SYT9|TBC1D1|CD55|VAMP2|BET1L|GDI1|BLOC1S3|TUBA1C|EPS15|TGFA|MAN2A1|TMEM115|RAB5B|ARRB1|ARFGAP3|AP1B1|RAB3IL1|YIPF6|TBC1D13|DTNBP1|BLOC1S4|COPS7A|RAB11B|TRAPPC6A|TRAPPC11|SYT11|DENND6A|PRKAB1|SNX18|UBC|COG2|VPS4A|SEC24C|COPE|OCRL|GALNT2|TBC1D14|AP2A1|PRKAB2|STX17|AP2S1|CLTB|ARF5|ARF1|LRP2|COPG2|ACTG1|RAB6B|SNAP29|VPS37C|RAB5C|GJC2|RAB21|STX6|NAPA|TRAPPC2|KIF1A|CALM1|DCTN4|KIF3A|…
REACTOME_METABOLISM_OF_AMINO_ACIDS_AND_DERIVATIVES	8.19712019414385e-24	3.05137799227005e-21	1.26273988547916	0.501589862097957	2.50644631698106	324	GLUL|CHDH|SLC6A8|PSMB4|PHGDH|GAMT|SLC7A5|HNMT|GLUD2|SERINC5|HYKK|ASNS|GOT2|GLUD1|TST|PSMD4|PYCR2|SMOX|PSAT1|HSD17B10|MPST|RPL10|PDHA1|SERINC4|BCKDHA|SEPHS2|SLC3A2|CPS1|NAT8L|ACAT1|AIMP2|ASRGL1|PSMD3|ALDH7A1|OGDH|GPT2|OAZ1|SLC25A10|PSMB1|PSMD2|RPL3|TXN2|GOT1|ALDH6A1|SUOX|SRM|HAAO|DHTKD1|ALDH18A1|SLC44A1|NMRAL1|PSMC5|GRHPR|DLST|PSMD13|PSMF1|ALDH4A1|SMS|QDPR|PDHB|PSMD8|IVD|KYAT3|CTH|RIMKLA|RPS9|PSMB…
REACTOME_METABOLISM_OF_CARBOHYDRATES	3.42015076594157e-10	1.95869403480269e-08	0.814035837847908	0.408238302320993	1.99736718558213	258	SDC3|ALDOC|CHPF|B3GAT3|PYGM|GOT2|G6PD|CHST11|GAA|PGLS|PPP2R1A|CSPG5|ALDOA|B4GALT3|SLC25A1|PFKL|GLB1L|UBC|TALDO1|HYAL2|XYLT2|NAGLU|PCK2|AGRN|PRPS1|SLC25A10|ENO1|GYS1|B4GALT4|PKM|SLC35D2|NUP133|PGM1|GOT1|B4GALT1|CHPF2|SDC4|B3GALT1|SLC26A2|CALM1|MAN2B2|GAPDH|HEXA|CHST15|IDS|SLC25A11|SDC2|SLC25A13|TKT|HEXB|GNS|FUT10|PPP2R5D|B3GALT6|CHP1|G6PC3|DERA|SLC35B2|PGD|GALK1|FBP1|PGAM1|GPC3|ST3GAL2|PRKACA|B4GA…
REACTOME_METABOLISM_OF_FAT_SOLUBLE_VITAMINS	0.000167430491081184	0.00190319733365516	0.518848077743792	0.579302949505291	2.0023004693096	34	SDC3|LRP1|AGRN|LRP2|UBIAD1|SDC4|VKORC1|TTR|RBP1|LRP10|SDC2|RETSAT|GPC3|LRAT|GPC6|RDH11|VKORC1L1|LRP8
REACTOME_METABOLISM_OF_LIPIDS	6.59181454941236e-31	6.54347457605e-28	1.44620288250144	0.448675254624645	2.36715984944868	616	SGMS1|ACADS|CYP27A1|MID1IP1|PTGDS|ETNK2|MTMR1|PLD3|ABCD1|SLCO1A2|HSD17B11|CERS4|CDIPT|MBTPS2|LPCAT2|DHRS7B|PTGR2|SLC44A2|DDHD2|TM7SF2|ALDH3A2|SUMF2|LIPE|PSAP|ACSL5|CPTP|PMVK|ACSL6|ELOVL5|ARNT|ELOVL1|MGLL|SCAP|MTM1|ACAA1|TECR|SRD5A3|GPX4|NR1D1|GALC|ECI2|HSD17B8|SLCO1B3|HMGCS2|MED22|HADH|PPARA|PLBD1|CPT2|PPM1L|CYP7B1|PIK3R1|PCCB|GBA|ACSS3|ECI1|SLC25A1|NUDT19|FDFT1|ABCA1|SLC44A3|ACAT1|DHCR7|ALAS1|GL…
REACTOME_METABOLISM_OF_NUCLEOTIDES	0.000147039908183794	0.00173077014455074	0.518848077743792	0.43043629632242	1.81171857352792	91	ATIC|GMPR|HPRT1|GUK1|AK4|PUDP|ENTPD3|ENTPD5|PPAT|AMPD2|PAICS|GMPS|RRM2B|PNP|NUDT16|RRM1|GSR|SAMHD1|DCTPP1|GMPR2|DCTD|DNPH1|NME1|NME3|ADAL|UCK1|UCK2|DPYS|AK8|IMPDH2|TXNRD1|PFAS|ITPA|APRT|NUDT18|NUDT9|CMPK1|AK1|NME2|NUDT5|DGUOK|NUDT1|DCK|XDH|ENTPD1
REACTOME_METABOLISM_OF_POLYAMINES	1.13001482067589e-11	9.34773371103554e-10	0.875325132024659	0.687136905901558	2.64253837089954	56	PSMB4|PSMD4|SMOX|PSMD3|OAZ1|PSMB1|PSMD2|SRM|PSMC5|PSMD13|PSMF1|SMS|PSMD8|PSMB5|PSMD9|PSMA2|PSMD10|PSME3|PSMB6|PSMC2|PSMD1|PSMA5|PSMA1|AZIN1|PSME4|PSME1|PSMB3|PSMD14|PSMC4|PSMB7|ODC1|PSMA4|PSMC1|PSMD12
REACTOME_METABOLISM_OF_RNA	2.2598134993421e-14	3.54196031633725e-12	0.97599468306432	0.344311055565841	1.8253736122847	651	ADAR|PSMB4|POLR2A|XPOT|TNFSF13|PRPF6|PSMD4|POLR2E|HSD17B10|XPO1|RPL10|HNRNPUL1|PRPF19|PPP2R1A|TSR3|DDX49|PSMD3|UBC|TSEN15|UTP14A|PSMB1|PSMD2|RPL3|LSM4|NUP133|DCPS|EIF4G1|SNRPA|PRPF8|TBL3|UPF1|PRMT5|LAGE3|PSMC5|NOB1|POP7|LSM10|PES1|PSMD13|PSMF1|PSMD8|SNRNP200|HNRNPH2|POLDIP3|RPS9|PSMB5|CHTOP|RPS4X|SNU13|GTF2F1|RPL3L|RRP36|SF3B3|CNOT6|URM1|DDX6|GLE1|HSPA8|MAPKAPK2|PABPC1|POLR2I|BOP1|SF3A1|SNRPN|POL…
REACTOME_METABOLISM_OF_STEROIDS	5.42103224660232e-07	1.25146000235517e-05	0.659444398037935	0.449280934029114	1.99398460011296	127	CYP27A1|SLCO1A2|HSD17B11|MBTPS2|TM7SF2|PMVK|SCAP|SRD5A3|SLCO1B3|PPARA|CYP7B1|FDFT1|DHCR7|SEC24C|AMACR|ACOX2|LRP2|SLC27A2|SCD|ARV1|OSBPL9|INSIG1|SREBF2|HSD17B4|TSPO|MBTPS1|OSBP|RXRA|GGPS1|ELOVL6|SEC23A|MSMO1|ACOT8|SCP2|SC5D|EBP|OSBPL1A|SAR1B|INSIG2|HSD17B12|PLPP6|KPNB1|AKR1B1|HSD3B7|SEC24B|ALB|HMGCR|SQLE|HMGCS1|GPAM|STARD4
REACTOME_METABOLISM_OF_VITAMINS_AND_COFACTORS	4.53847515574488e-06	8.04498750821919e-05	0.610526878385931	0.401414742690393	1.84983811831726	161	HLCS|SDC3|LRP1|CYB5R3|GCH1|BTD|SHMT2|PCCB|SLC46A1|AGRN|TCN2|LRP2|IDH1|UBIAD1|SDC4|VKORC1|CALM1|LMBRD1|QPRT|TTR|RBP1|NFS1|LRP10|PARP4|NADK2|NAXE|SDC2|MMADHC|CYB5A|NOS3|COASY|MTR|MCCC2|GSTO1|PARP16|COQ5|RNLS|RETSAT|GPC3|LRAT|PC|GPC6|MTHFD2|SLC19A1|RDH11|SLC2A1|CD320|FPGS|SLC52A2|ENPP1|NADK|VKORC1L1|GCHFR|PPCS|MTHFD1
REACTOME_METALLOTHIONEINS_BIND_METALS	1.91298115564753e-06	3.74793281678838e-05	0.627256739718528	0.943933093491567	2.09005887719016	7	MT1X|MT2A|MT1E|MT1G|MT1F|MT1H|MT1M
REACTOME_METAL_ION_SLC_TRANSPORTERS	0.000520924600454597	0.00490921981061326	0.477270815362862	0.642585839964219	2.02112809699299	23	SLC41A1|SLC30A2|SLC30A1|SLC11A2|SLC39A3|SLC39A14|SLC30A5|SLC39A1|HEPH|SLC30A10|SLC39A7|SLC31A1|SLC30A7
REACTOME_MHC_CLASS_II_ANTIGEN_PRESENTATION	0.00120451139457001	0.0097209618781287	0.45505986738723	0.381486526684965	1.63997936394121	102	CTSB|TUBB4B|TUBA1C|CTSD|AP1B1|SEC24C|AP2A1|AP2S1|ARF1|DCTN4|HLA-DOA|KIF3A|ACTR1A|AP2B1|DCTN3|DCTN1|HLA-DMA|KLC3|ACTR1B|SEC23A|TUBA1B|DCTN2|CLTC|DCTN5|DYNLL2|CD74|AP2M1|AP1M1|OSBPL1A|KIF3B|RAB7A|SAR1B|CANX|AP1S1|CTSO|KIF5B|CLTA|SPTBN2|CAPZA1|TUBB4A|SEC24B|DYNC1LI1|KLC2
REACTOME_MITOCHONDRIAL_BIOGENESIS	0.000951950259298501	0.00807666060453258	0.477270815362862	0.409992502954895	1.67411318314784	76	GLUD2|GLUD1|NR1D1|APOOL|PPARA|PRKAB1|ALAS1|SOD2|PRKAB2|ESRRA|HDAC3|CALM1|MTX1|SAMM50|RXRA|APOO|HSPA9|PRKAG1|IDH2|IMMT|SIRT3|USP46|TMEM11|PPARGC1B|ACSS2|MAPK14
REACTOME_MITOCHONDRIAL_FATTY_ACID_BETA_OXIDATION	0.000907297907310505	0.00777728501095739	0.477270815362862	0.543034434310805	1.87694211396703	34	ACADS|HADH|PCCB|ECI1|HADHA|ACAA2|MCAT|ECHS1|HADHB|DECR1|ACSM3|ACOT2|MMAA|NDUFAB1|THEM4|ACSM6|ACADVL|ACBD6|ACOT13|ACADM
REACTOME_MITOCHONDRIAL_PROTEIN_IMPORT	2.72671114453497e-07	6.76678815702095e-06	0.674962860011025	0.588548604230751	2.29465998382423	60	IDH3G|TIMM17B|TIMM8A|GRPEL1|ACO2|CYC1|COA4|TIMM13|LDHD|PITRM1|SLC25A13|GFER|MTX1|SAMM50|TOMM40|HSPA9|TOMM20|GRPEL2|TIMM17A|NDUFB8|CMC4|TOMM7|CS|SLC25A4|CHCHD10|VDAC1|TOMM70|TIMM10|CHCHD5|HSPD1|TOMM6|CHCHD4|PAM16|TOMM22|TIMM23
REACTOME_MITOCHONDRIAL_TRANSLATION	2.90201025548984e-12	2.54181957083786e-10	0.898671232061694	0.5931839071826	2.52151928868871	96	DAP3|MRPS18A|MRPL38|GADD45GIP1|MRPL49|MRPS2|MRPL37|MRPL10|MRPS27|MRPL14|ERAL1|MRPS21|MRPL16|MRPS18B|TUFM|MRPL24|MRPS14|MRPL4|MRPS26|MT-RNR1|MRPL40|MRPL15|MRPS12|GFM1|MRPL53|MRPL58|AURKAIP1|MRPL12|MRPL34|MRPS34|MRPL28|MRPS35|MT-RNR2|MRPL57|OXA1L|MRPL43|MRPL30|MRPL54|MRPL44|MRPS24|MRPL9|GFM2|MRPS23|MRPS16|MRPS30|MRPL1|MRRF|MRPL3|MTFMT|MRPL18|MRPL46|MRPL19|MRPL2|MRPL42|MRPL39|MRPL41|MRPS17|MRPL13|MR…
REACTOME_MITOPHAGY	0.00012992790440884	0.00156649918756893	0.518848077743792	0.617644644816778	2.05039116288945	29	PINK1|UBC|MFN2|TOMM40|TOMM20|FUNDC1|UBB|PGAM5|TOMM7|VDAC1|TOMM70|CSNK2A2|ATG5|CSNK2A1|TOMM6|CSNK2B|TOMM22|UBA52|RPS27A|ULK1
REACTOME_MITOTIC_G1_PHASE_AND_G1_S_TRANSITION	0.000255959287320528	0.00274189481165659	0.49849310876659	0.360416346872418	1.64112310255334	148	PSMB4|PSMD4|ORC3|ABL1|PPP2R1A|PSMD3|UBC|PSMB1|PSMD2|CDKN1B|CKS1B|PSMC5|PSMD13|PSMF1|PSMD8|MCM2|PSMB5|RPA2|PSMD9|TFDP2|PSMA2|PSMD10|RPA1|MCM3|PSME3|PSMB6|PSMC2|RBL2|PSMD1|UBB|MCM5|PSMA5|PSMA1|MCM4|PCNA|PSME1|PSMB3|PSMD14|PSMC4|PSMB7|PPP2CA|PSMA4|PSMC1|PSMD12|AKT3|AKT1|PSMC3|CDT1|POLA2|CDKN1C|PSMB2|CDKN2D
REACTOME_MITOTIC_METAPHASE_AND_ANAPHASE	0.000738995557328806	0.00645375005784512	0.477270815362862	0.31400066162436	1.50766658773187	221	PSMB4|TUBB4B|TUBA1C|ANAPC11|PPP2R5A|PSMD4|XPO1|PPP2R1A|PSMD3|UBC|VPS4A|PSMB1|PSMD2|HDAC8|EMD|STAG2|NUP133|ANAPC16|PSMC5|PSMD13|PSMF1|PSMD8|PSMB5|SMC1A|PPP2R5D|PSMD9|CHMP2A|PSMA2|PSMD10|PSME3|PSMB6|PSMC2|PSMD1|TUBA1B|CHMP4B|UBB|NUP62|RAD21|PSMA5|PSMA1|CHMP4C|CENPS|CHMP7|DYNLL2|PPP2R5B|PMF1|PSME4|PSME1|PSMB3|KPNB1|PSMD14|PSMC4|PSMB7|PPP2CA|PSMA4|PSMC1|PSMD12|RCC2|NUP43|CDC27|NUDC|SUMO1|TUBB4A|DYNC1…
REACTOME_MRNA_SPLICING_MINOR_PATHWAY	0.000168702895117379	0.0019102555956637	0.518848077743792	0.512275396499491	1.94387066982365	52	POLR2A|PRPF6|POLR2E|PRPF8|SNRNP200|SNU13|GTF2F1|SF3B3|POLR2I|POLR2C|SF3B2|EFTUD2|POLR2G|GTF2F2|SNRNP25|TXNL4A|SNRNP48|SNRPB|ZMAT5|SNRPE|DDX23|SF3B4|SNRPD3|SF3B5|POLR2D|POLR2L|YBX1|LSM2|NCBP2|POLR2J
REACTOME_M_PHASE	0.00103615727173815	0.00866763021133767	0.45505986738723	0.275923960243024	1.38321730675469	338	PSMB4|TUBB4B|TUBA1C|ANAPC11|PPP2R5A|PSMD4|SSNA1|XPO1|MAPK3|PPP2R1A|PSMD3|UBC|VPS4A|PSMB1|PSMD2|HDAC8|EMD|STAG2|NUP133|ANAPC16|LPIN2|PSMC5|MAPK1|NEK7|MZT2B|PSMD13|PSMF1|ACTR1A|BLZF1|PSMD8|PSMB5|SMC1A|DCTN3|DCTN1|RAB1B|PPP2R5D|TUBGCP2|KMT5A|PSMD9|CEP63|CHMP2A|PSMA2|PSMD10|MZT2A|PRKCB|PRKACA|PSME3|PSMB6|PSMC2|CTDNEP1|PSMD1|TUBA1B|CHMP4B|UBB|DCTN2|NUP62|RAD21|PSMA5|PSMA1|GORASP2|CEP70|YWHAG|YWHAE|NUP…
REACTOME_NCAM1_INTERACTIONS	2.34783197407863e-06	4.48195103769626e-05	0.627256739718528	-0.665603048089373	-2.19175890141569	35	ST8SIA2|CACNA1I|COL4A1|CACNA1H|COL6A2|COL4A2|NCAN|COL9A2|COL5A1|CACNB3|COL6A3|COL5A3|GFRA2|COL6A1|COL9A3|CACNB1
REACTOME_NCAM_SIGNALING_FOR_NEURITE_OUT_GROWTH	0.000193339609026906	0.00215642455311657	0.518848077743792	-0.520532821301323	-1.88348732802573	55	ST8SIA2|CACNA1I|COL4A1|CACNA1H|COL6A2|COL4A2|NCAN|COL9A2|COL5A1|CACNB3|COL6A3|COL5A3|GFRA2|FGFR1|COL6A1|COL9A3|CACNB1
REACTOME_NEDDYLATION	1.52372926862111e-08	5.35431423679606e-07	0.73376198835648	0.409307672352461	1.96249578919666	219	PSMB4|COMMD7|PSMD4|FBXO2|FBXW5|KEAP1|COPS7A|RBBP5|PSMD3|FEM1A|UBC|WDTC1|UBE2M|ASB8|PSMB1|PSMD2|FBXO21|DCAF11|FBXO9|DDB1|FBXL15|PSMC5|FBXO27|PSMD13|PSMF1|FBXO6|PSMD8|KLHL11|COPS7B|PSMB5|FBXO4|ASB13|GPS1|PSMD9|DDA1|FBXW9|PSMA2|PSMD10|FBXL5|ANKRD9|CUL4B|PSME3|PSMB6|PSMC2|COPS4|PSMD1|FEM1C|UBB|PSMA5|PSMA1|COPS6|FBXL18|FBXL4|WSB2|DCAF7|PSME4|PSME1|NAE1|PSMB3|DCAF8|PSMD14|UBE2D2|PSMC4|CISH|FBXW4|PSMB7|…
REACTOME_NEGATIVE_REGULATION_OF_MAPK_PATHWAY	5.9691679849454e-06	0.000104565777995102	0.610526878385931	0.603774336216926	2.18048552342848	42	PPP2R5A|MAPK3|PPP2R1A|UBC|DUSP16|PEBP1|MAP2K2|PTPN3|MAPK1|PPP5C|PPP2R5D|BRAP|DUSP4|DUSP7|UBB|YWHAB|HRAS|PPP2R5B|PPP2CA|MAP2K1|PAQR3|UBA52|PPP2R5E
REACTOME_NEGATIVE_REGULATION_OF_NOTCH4_SIGNALING	2.50708879273532e-07	6.27404237375275e-06	0.674962860011025	0.604052878725441	2.31351492910254	54	PSMB4|PSMD4|PSMD3|UBC|PSMB1|PSMD2|PSMC5|PSMD13|PSMF1|PSMD8|PSMB5|PSMD9|PSMA2|PSMD10|PSME3|PSMB6|PSMC2|PSMD1|UBB|PSMA5|PSMA1|PSME1|PSMB3|PSMD14|PSMC4|PSMB7|PSMA4|PSMC1|PSMD12|AKT1|PSMC3|PSMB2|UBA52|RPS27A|PSMB10|PSMA7|SKP1|PSMD7|PSMA6|YWHAZ
REACTOME_NERVOUS_SYSTEM_DEVELOPMENT	0.000629862438302612	0.00566315837460188	0.477270815362862	0.255082504381139	1.33095212875296	537	PLXNB3|PSMB4|GAB1|PITPNA|MYH14|TUBB4B|PAK6|RHOB|ITGAV|TUBA1C|PSMD4|PRNP|ABL1|SOX10|MAPK3|RPL10|SEMA4A|PIK3R1|AKAP5|PSEN2|EZR|PSMD3|UBC|AP2A1|AGRN|SIAH1|APH1B|PSMB1|PSMD2|RPL3|AP2S1|CLTB|EIF4G1|ACTG1|MAP2K2|RHOC|DOK4|APH1A|DAG1|PSMC5|MAPK1|NCSTN|EPHB2|PSMD13|PSMF1|PRKAR2A|ARHGAP35|PIP5K1C|PSMD8|WWTR1|PTPRA|PFN2|LYPLA2|RPS9|PSMB5|RPS4X|RPL3L|EFNA5|SPTBN1|RET|AP2B1|SREBF2|SDC2|GAP43|SH3KBP1|SHTN1|HS…
REACTOME_NEUTROPHIL_DEGRANULATION	8.17877545736003e-26	4.05939888533636e-23	1.31888879607587	0.497236356392671	2.51612429057561	366	DNASE1L1|CTSB|ALDOC|HUWE1|TUBB4B|CYB5R3|CD55|GSN|SLC44A2|PADI2|ITGAV|SYNGR1|PSAP|CTSD|SERPINB6|RAB5B|DNAJC5|ACAA1|UNC13D|GAA|ALDOA|PFKL|SCAMP1|PSMD3|APEH|MIF|HLA-C|PGRMC1|AGPAT2|PSMB1|PSMD2|PKM|PRDX4|IQGAP2|PGM1|PTPN6|CANT1|CAB39|B4GALT1|FUCA1|SLC27A2|MVP|ATP6AP2|IDH1|SNAP29|QSOX1|RAB5C|IQGAP1|GRN|PTX3|MAPK1|LAMTOR2|NCSTN|CST3|PSMD13|SERPINB1|TTR|TMBIM1|HMOX2|ALDH3B1|TMEM179B|CMTM6|HEXB|ENPP4|GNS…
REACTOME_NONSENSE_MEDIATED_DECAY_NMD	4.75226994578036e-10	2.53912483771763e-08	0.801215574617779	0.523137555730287	2.2864973768173	114	RPL10|PPP2R1A|RPL3|EIF4G1|UPF1|RPS9|RPS4X|RPL3L|PABPC1|RPL18|SMG7|RPS5|RPS15|RPS14|CASC3|RBM8A|RPL13|RPL7A|RPS2|RPS28|PPP2CA|RPL15|RPL8|RPL6|RPL29|RPL39|RPL41|SMG8|RPS10|RPL39L|SMG5|RPL12|RPS8|FAU|RPL4|RPS29|RPL36A|RPL7|RPLP0|RPLP1|RPL13A|UBA52|RPS3A|RPS23|RPL19|RPL22|RPL28|RPL18A|RPL32|RPL30|RPS20|GSPT2|RPS3|RPS19|RPSA|RPL9|RPS7|RPL35A|NCBP2|RPL14|RPS27A|RPS15A|RPL37A|RPS11|RPL5|RPL27A|RPL23|RPS…
REACTOME_N_GLYCAN_TRIMMING_IN_THE_ER_AND_CALNEXIN_CALRETICULIN_CYCLE	8.25910395427719e-06	0.000137405651261662	0.593325476396405	0.641687354879244	2.21792568624408	34	EDEM1|AMFR|UBC|OS9|MAN1B1|MLEC|VCP|UBB|EDEM3|UGGT1|DERL1|RNF185|EDEM2|DERL2|CANX|UBXN1|PSMC1|RNF5|RAD23B|SYVN1|MOGS|GANAB
REACTOME_ONCOGENIC_MAPK_SIGNALING	9.95506345818273e-05	0.00127236819650078	0.538434096309916	0.448371078045816	1.8257442258698	75	MAP3K11|ARRB1|MAPK3|DUSP16|PEBP1|ACTG1|MAP2K2|IQGAP1|MAPK1|CALM1|ESRP1|CAMK2G|BRAP|PHB|DUSP7|SPRED2|KSR2|MRAS|TLN1|YWHAB|HRAS|NF1|AGGF1|TRAK1|CSK|SHOC2|AGTRAP|MAP2K1|AP3B1|PAPSS1|FAM114A2|PPP1CC|PPP1CB|SND1
REACTOME_ORC1_REMOVAL_FROM_CHROMATIN	5.45827985598466e-08	1.59360366775709e-06	0.719512826338911	0.568671187365396	2.27398706569137	69	PSMB4|PSMD4|ORC3|PSMD3|UBC|PSMB1|PSMD2|PSMC5|PSMD13|PSMF1|PSMD8|MCM2|PSMB5|PSMD9|PSMA2|PSMD10|MCM3|PSME3|PSMB6|PSMC2|PSMD1|UBB|MCM5|PSMA5|PSMA1|MCM4|PSME4|PSME1|PSMB3|PSMD14|PSMC4|PSMB7|PSMA4|PSMC1|PSMD12
REACTOME_PARASITE_INFECTION	0.000246234418409937	0.00265683368849562	0.49849310876659	0.509438647816777	1.89761881115853	48	ELMO2|ABL1|MAPK3|CYFIP2|ACTG1|WASF2|MAPK1|WASF3|WIPF2|ABI1|RAC1|WIPF1|BRK1|GRB2|ARPC1A|NCKAP1|ARPC1B|ABI2|ARPC4|WIPF3
REACTOME_PCP_CE_PATHWAY	7.73566397925337e-09	3.19955657364118e-07	0.747739663149885	0.554303195207533	2.3072000895584	86	FZD5|PSMB4|PSMD4|PSMD3|UBC|AP2A1|PSMB1|PSMD2|AP2S1|DAAM1|CLTB|FZD3|PSMC5|PSMD13|PSMF1|PSMD8|PSMB5|AP2B1|PSMD9|PSMA2|PSMD10|RHOA|PRKCB|PSME3|PSMB6|PSMC2|PSMD1|RAC1|UBB|PSMA5|PSMA1|FZD2|CLTC|AP2M1|PSME4|PSME1|PSMB3|PSMD14|ROR2|PSMC4|PSMB7|PSMA4|CLTA|PSMC1|PSMD12|PSMC3|RYK|DVL2|FZD6|PSMB2
REACTOME_PENTOSE_PHOSPHATE_PATHWAY	0.000564213102514384	0.00521809509095601	0.477270815362862	0.739303490593971	1.98592148414055	13	G6PD|PGLS|TALDO1|PRPS1|TKT|DERA|PGD|PGM2
REACTOME_PEROXISOMAL_LIPID_METABOLISM	1.40138217498109e-06	2.89813619242618e-05	0.643551836150722	0.718166034052687	2.33113763069879	26	ABCD1|ALDH3A2|ACAA1|ECI2|NUDT19|CRAT|AMACR|ACOX2|SLC27A2|HSD17B4|ACBD5|SLC25A17|ACOX1|ACOT8|SCP2|HACL1
REACTOME_PEROXISOMAL_PROTEIN_IMPORT	8.32323108233639e-11	5.76432143330181e-09	0.839088935621274	0.668774566726733	2.59184166638971	58	ECH1|ACAA1|ECI2|NUDT19|UBC|PEX6|CRAT|AMACR|ACOX2|SLC27A2|IDH1|DHRS4|NOS2|HSD17B4|PEX7|DDO|GSTK1|PEX10|HMGCL|ACOX1|UBB|TYSND1|PEX14|LONP2|PEX2|ACOT8|SCP2|PEX5|HACL1|GNPAT|USP9X|UBE2D2|EPHX2|ACOT2|IDE|NUDT7|PEX26|ZFAND6|UBE2D3|EHHADH|AGPS|UBA52
REACTOME_PHASE_II_CONJUGATION_OF_COMPOUNDS	0.00125134729173967	0.00987587308191869	0.45505986738723	0.422862709701862	1.68680423779212	68	CHAC1|GSTM1|SLC26A2|TPST2|SULT1A1|MGST3|GCLM|ABHD14B|MTR|SLC35B2|GSTO1|GSTA1|GSTK1|MAT2B|BPNT1|MGST1|AHCY|ABHD10|PODXL2|GSTA4|GSTZ1|UGDH|TPMT|PAPSS1|TRMT112|CNDP2|SLC35D1|MGST2|ESD|COMT
REACTOME_PHASE_I_FUNCTIONALIZATION_OF_COMPOUNDS	0.000157059466247681	0.00182704332220935	0.518848077743792	0.46294450630185	1.84669098782229	68	CYP27A1|CYB5R3|ARNT|SMOX|CYP7B1|POR|CES1|AIP|CES2|RXRA|CYB5B|AHR|CYP4V2|HSP90AB1|EPHX1|ALDH2|MAOA|CMBL|CYP4F11|AOC3|CYP1B1|MAOB|CYP2E1|ACSS2|PTGS1|PTGES3|ADH5|BPHL
REACTOME_PHOSPHOLIPID_METABOLISM	1.29220741488447e-06	2.72921537696877e-05	0.643551836150722	0.392750094716888	1.83751226132547	179	ETNK2|MTMR1|PLD3|CDIPT|LPCAT2|SLC44A2|DDHD2|MGLL|MTM1|PLBD1|PIK3R1|SLC44A3|PI4K2A|OCRL|LPGAT1|AGPAT2|GPD1L|PIP4K2B|PCYT1A|HADHA|ARF1|PIP4K2C|MIGA1|LPIN2|SLC44A1|SLC44A5|PIP5K1C|PLA2G12A|ABHD4|MTMR10|HADHB|LCLAT1|PIKFYVE|CDS2|LPCAT3|PCYT1B|RAB4A|RAB14|ARF3|PIK3R2|PIP5K1A|PEMT|ABHD3|SYNJ1|AGPAT1|PTDSS1|TNFAIP8L3|PLA1A|CPNE3|STARD7|MBOAT7|PIK3R4|PIK3CB|GDE1|GNPAT|OSBPL8|GPD1|PIK3R3|CSNK2A2|MBOAT2|PC…
REACTOME_PINK1_PRKN_MEDIATED_MITOPHAGY	0.000194103712736384	0.00215686886764534	0.518848077743792	0.657402971538881	2.04243708934708	22	PINK1|UBC|MFN2|TOMM40|TOMM20|UBB|TOMM7|VDAC1|TOMM70|ATG5|TOMM6|TOMM22|UBA52
REACTOME_PLATELET_ACTIVATION_SIGNALING_AND_AGGREGATION	1.45269074469883e-06	2.9835262329056e-05	0.643551836150722	0.379430663611476	1.80513048293499	205	STXBP2|CYB5R1|RHOB|ADRA2C|GNB2|PSAP|CD109|DGKE|ARRB1|MGLL|GNB3|APOOL|MAPK3|PIK3R1|ALDOA|TEX264|F2RL2|APLP2|PTPN6|CLU|ITPR2|PTPN1|SELENOP|QSOX1|VTI1B|ENDOD1|MAPK1|CALM1|APP|GNA11|PCYOX1L|ABHD12|LGALS3BP|SERPING1|SPARC|PRKCD|AAMP|RHOA|PRKCB|GNAI2|SCCPDH|F8|GNAI1|GAS6|CHID1|TGFB2|RAC1|TMX3|GNB1|PIK3R2|GNAQ|TLN1|LAMP2|DAGLA|GNB5|GRB2|GNA13|PIK3CB|RARRES2|RHOG|OLA1|MAGED2|TIMP1|CD63|CSK|TGFB1|PIK3R3|P…
REACTOME_POST_TRANSLATIONAL_MODIFICATION_SYNTHESIS_OF_GPI_ANCHORED_PROTEINS	6.58078593946602e-05	0.000871003579010213	0.538434096309916	0.510885472062044	1.94616803265203	53	NRN1|PIGT|OPCML|CD109|GPAA1|PIGO|DPM2|PRND|PIGV|LSAMP|PIGS|PIGH|CPM|PIGP|PIGN|ART4|LYPD1|LYPD3|PIGM|PIGC|DPM3|PIGB|PIGX
REACTOME_POST_TRANSLATIONAL_PROTEIN_MODIFICATION	8.92210061396824e-30	6.64250390709935e-27	1.41727590263607	0.364829006762021	2.0088794559142	1211	TADA2B|PSMB4|ST6GALNAC2|MGAT1|FKBP8|RNF135|MGAT5|IGFBP5|TUBB4B|NRN1|WFS1|COMMD7|CD55|PIGT|ADAMTSL4|BET1L|ADRM1|TUBA1C|SUMF2|OPCML|TGFA|MAN2A1|TMEM115|CD109|GPAA1|PSMD4|RAB5B|ARRB1|SATB1|PIGO|PML|CDC34|DPM2|FBXO2|ETFB|ARFGAP3|SRD5A3|FBXW5|KEAP1|USP5|RWDD3|FURIN|PRND|DPH2|PPARA|TPGS2|RAD23A|COPS7A|RAB11B|TRAPPC6A|SATB2|B3GNT9|PIGV|LARGE2|EDEM1|LSAMP|B4GALT3|RBBP5|AMFR|PSMD3|FEM1A|UBC|SHISA5|ADAMTSL…
REACTOME_POTENTIAL_THERAPEUTICS_FOR_SARS	0.000981053682106718	0.00829993711736877	0.45505986738723	0.406805168049797	1.6811798766612	82	KEAP1|FURIN|ATP1B2|ATP1B1|ATP1A1|GATAD2A|AP2A1|AP2S1|BRMS1|IFNAR1|GATAD2B|AP2B1|STAT2|SUDS3|ATP1A2|HSP90AB1|NR3C1|CHD4|FXYD3|AP2M1|FKBP4|SIGMAR1|JAK1|IFNGR2|IMPDH2|PTGES3|SAP30L|COMT|NFE2L2|SAP18|RBBP4
REACTOME_PROGRAMMED_CELL_DEATH	2.07354901311621e-09	9.5093718364236e-08	0.774939030136436	0.445324189455671	2.0838310688019	181	PSMB4|BCAP31|GSN|STUB1|FLOT1|PSMD4|SATB1|STK24|MAPK3|PSMD3|UBC|FLOT2|PSMB1|PSMD2|XIAP|C1QBP|PSMC5|MAPK1|PSMD13|PSMF1|PSMD8|PSMB5|MAGED1|BAD|ADD1|TLR4|CASP6|PSMD9|CHMP2A|TFDP2|PRKCD|PSMA2|PSMD10|YWHAH|PSME3|PSMB6|PSMC2|UACA|PSMD1|CHMP4B|PLEC|UBB|PSMA5|PSMA1|YWHAG|TP53|YWHAE|YWHAB|NMT1|CHMP4C|CHMP7|PELI1|DYNLL2|PDCD6IP|STAT3|TICAM1|PSME4|PSME1|PSMB3|KPNB1|PSMD14|PSMC4|PSMB7|PRKCQ|PSMA4|PSMC1|PSMD12…
REACTOME_PROTEIN_FOLDING	0.000200545271600188	0.00222016289526156	0.518848077743792	0.435873913791935	1.8142567851524	86	TUBB4B|GNB2|TUBA1C|GNB3|FBXW5|GBA|USP11|HDAC3|ARL2|FBXO6|GNA11|FBXO4|CCT3|FBXW9|FBXL5|CCT4|CCT7|TUBA1B|GNB1|GNAQ|CCT8|LONP2|TP53|TBCB|GNB5|STAT3|DCAF7|CCT6B|CSNK2A2|FBXW4|RGS7|TUBB4A|TCP1|CSNK2A1|CSNK2B|PFDN5|TBCA|FBXW2|GNG10|FKBP9|XRN2
REACTOME_PROTEIN_LOCALIZATION	3.80444165725627e-23	1.25884747281213e-20	1.24623277191648	0.633478784291063	2.89554909430104	152	IDH3G|ABCD1|VAMP2|PEX19|ALDH3A2|ECH1|TIMM17B|PRNP|ACAA1|TIMM8A|UBL4A|ECI2|NUDT19|ABCD3|UBC|GRPEL1|ACO2|PEX6|CRAT|AMACR|ACOX2|EMD|CYC1|SLC27A2|IDH1|SGTA|DHRS4|COA4|TIMM13|PEX11B|LDHD|NOS2|APP|PEX16|PITRM1|HSD17B4|SLC25A13|GFER|CYB5A|ACBD5|PEX7|BAG6|DDO|MTX1|SAMM50|TOMM40|HSPA9|TOMM20|GRPEL2|GSTK1|PEX10|HMGCL|FIS1|TIMM17A|VAPA|NDUFB8|SLC25A17|ACOX1|UBB|TYSND1|PEX14|LONP2|PEX2|CMC4|TOMM7|GDAP1|CS|AC…
REACTOME_PROTEIN_UBIQUITINATION	2.97062786263276e-05	0.000435789644084747	0.575610261071129	0.506700565252459	1.98690620555345	63	CDC34|USP5|UBC|TMEM129|RNF181|RNF152|CDC73|VCP|PEX10|RNF20|UBE2L3|UBE2R2|UBE2H|UBA1|UBB|RRAGA|PEX14|DERL1|PEX2|UBE2K|PRKDC|HLTF|PEX5|PCNA|UBE2A|USP9X|UBE2D2|UBE2G1|RNF40|UBE2D3|HLA-A|UBA52|UBE2Q2|UBE2V2|PAF1|UBE2D1|UBE2E3|RPS27A
REACTOME_PROTON_COUPLED_MONOCARBOXYLATE_TRANSPORT	0.00123537108322509	0.00986309674489093	0.45505986738723	0.869022304268784	1.83509539902193	6	SLC16A3|SLC16A1|BSG|SLC16A8|SLC16A7
REACTOME_PTEN_REGULATION	2.51211038571582e-09	1.11657682517339e-07	0.774939030136436	0.488245248007736	2.19435267279429	136	NR2E1|PSMB4|STUB1|PSMD4|PML|MAPK3|PSMD3|UBC|GATAD2A|PSMB1|PSMD2|CBX6|PHC2|HDAC3|XIAP|PSMC5|MAPK1|LAMTOR2|PSMD13|PSMF1|PSMD8|PSMB5|GATAD2B|PSMD9|RRAGD|PSMA2|PSMD10|PSME3|MKRN1|PSMB6|PSMC2|WWP2|LAMTOR1|PSMD1|RRAGC|LAMTOR4|UBB|PSMA5|RRAGA|PSMA1|BMI1|MLST8|TP53|CHD4|RNF2|MAF1|PSME4|PSME1|PSMB3|CSNK2A2|PSMD14|PSMC4|PSMB7|PSMA4|PSMC1|PSMD12|CSNK2A1|LAMTOR5|AKT3|CSNK2B|AKT1|PTEN|CBX4|PSMC3|HDAC5
REACTOME_PYRUVATE_METABOLISM	9.36956259891168e-06	0.000154157775798668	0.593325476396405	0.662706755353431	2.19998357658699	29	SLC16A3|PDK2|PDK1|PDK4|PDHA1|PDK3|SLC16A1|PDHB|BSG|MPC2|RXRA|SLC16A8|GLO1|PDP2|DLD|ME1|LDHB|MPC1|VDAC1|GSTZ1|DLAT
REACTOME_PYRUVATE_METABOLISM_AND_CITRIC_ACID_TCA_CYCLE	2.75081096544662e-08	9.20439893831464e-07	0.73376198835648	0.622442673710188	2.37113423649305	53	SLC16A3|IDH3G|PDK2|PDK1|PDK4|PDHA1|ACO2|OGDH|PDK3|SLC16A1|DLST|PDHB|BSG|MPC2|SDHA|RXRA|SLC16A8|GLO1|PDP2|IDH2|SDHC|DLD|MDH2|ME1|IDH3A|LDHB|CS|NNT|MPC1|FH|SDHB|VDAC1|GSTZ1|DLAT
REACTOME_RAB_GEFS_EXCHANGE_GTP_FOR_GDP_ON_RABS	7.89441874654182e-06	0.00013282248037967	0.593325476396405	0.472556206806496	1.97746000761246	88	MON1A|GDI1|RAB5B|RAB3IL1|TRAPPC6A|TRAPPC11|DENND6A|RAB6B|RAB5C|RAB21|TRAPPC2|TRAPPC4|TRAPPC5|RAB7B|RAB1B|RAB35|TRAPPC2L|TRAPPC6B|RAB14|GDI2|YWHAE|RAB18|RAB3GAP1|RAB31|RAB39B|CHM|RAB7A|RGP1|GAPVD1|RAB6A|RAB38|DENND5B|TRAPPC3|RAB8A|RAB3A|TRAPPC1|AKT3|AKT1|RAB10
REACTOME_RAB_GERANYLGERANYLATION	0.000519827449433629	0.00490921981061326	0.477270815362862	0.475238821916955	1.85288266690894	60	RAB5B|RAB11B|RAB6B|RAB5C|RAB21|RAB7B|RAB1B|RAB34|RAB35|RAB29|RAB4A|RAB3D|RAB14|RAB33A|RAB18|RAB31|RAB39B|RAB36|CHM|RAB7A|PTP4A2|RAB6A|RAB38|RAB8A|RAB3A|RAB10|RAB11A|RAB43|RAB4B
REACTOME_RAB_REGULATION_OF_TRAFFICKING	2.70058258165874e-05	0.000398135392484145	0.575610261071129	0.416513740157052	1.83115656716936	119	MON1A|GDI1|RAB5B|RAB3IL1|TBC1D13|RAB11B|TRAPPC6A|TRAPPC11|DENND6A|TBC1D14|RAB6B|RAB5C|RAB21|TRAPPC2|TRAPPC4|TRAPPC5|RAB7B|RAB1B|RAB35|GABARAP|TRAPPC2L|RAB4A|TRAPPC6B|RAB14|RAB33A|GDI2|YWHAE|RAB18|RAB3GAP1|RAB31|TBC1D20|RAB39B|CHM|RAB7A|RGP1|GAPVD1|RAB6A|RAB38|DENND5B|TRAPPC3|RAB8A|RAB3A|TRAPPC1|AKT3|AKT1|RAB10|RAB11A|RABEP1
REACTOME_RAF_ACTIVATION	9.00764087067056e-05	0.00116629367447204	0.538434096309916	0.592996454733786	2.04963064770576	34	MAP3K11|PPP2R5A|PPP2R1A|MAP2K2|CALM1|CAMK2G|PPP2R5D|BRAP|PHB|MRAS|YWHAB|HRAS|PPP2R5B|SHOC2|PPP2CA|MAP2K1|PPP1CC|PPP1CB|PPP2R5E
REACTOME_REGULATED_PROTEOLYSIS_OF_P75NTR	0.00082576016906537	0.00712786603906281	0.477270815362862	0.763786976874817	1.95385827396065	11	PSEN2|NGFR|APH1B|APH1A|RELA|NCSTN|PSENEN|PSEN1
REACTOME_REGULATION_OF_CHOLESTEROL_BIOSYNTHESIS_BY_SREBP_SREBF	3.4194674148927e-05	0.000491940771089394	0.557332238758646	0.527972068774885	2.0263350869625	55	MBTPS2|TM7SF2|PMVK|SCAP|PPARA|FDFT1|DHCR7|SEC24C|SCD|INSIG1|SREBF2|MBTPS1|RXRA|GGPS1|ELOVL6|SEC23A|SC5D|SAR1B|INSIG2|KPNB1|SEC24B|HMGCR|SQLE|HMGCS1|GPAM|CYP51A1|NFYC|LSS
REACTOME_REGULATION_OF_EXPRESSION_OF_SLITS_AND_ROBOS	2.89795288373598e-18	6.16435977697553e-16	1.10533657731401	0.57107142126171	2.6408800285199	165	PSMB4|PSMD4|RPL10|PSMD3|UBC|PSMB1|PSMD2|RPL3|EIF4G1|DAG1|PSMC5|PSMD13|PSMF1|PSMD8|RPS9|PSMB5|RPS4X|RPL3L|PABPC1|PSMD9|PSMA2|PSMD10|RPL18|RPS5|RPS15|PSME3|PSMB6|PSMC2|PSMD1|RPS14|UBB|PSMA5|CASC3|PSMA1|LHX9|RBM8A|RPL13|RPL7A|ROBO2|RPS2|PSME4|RPS28|PSME1|PSMB3|PSMD14|PSMC4|PSMB7|RPL15|PSMA4|PSMC1|RPL8|RPL6|PSMD12|RPL29|RPL39|RPL41|PSMC3|RPS10|RPL39L|RPL12|RPS8|FAU|RPL4|RPS29|RPL36A|PSMB2|RPL7|RPLP0|…
REACTOME_REGULATION_OF_HMOX1_EXPRESSION_AND_ACTIVITY	4.68181074288718e-09	1.99177605604543e-07	0.761460801445585	0.616214175427543	2.41633787895413	63	PSMB4|PSMD4|KEAP1|PSMD3|UBC|PSMB1|PSMD2|PSMC5|PSMD13|PSMF1|PSMD8|PSMB5|PSMD9|PRKCD|PSMA2|PSMD10|PSME3|PSMB6|PSMC2|PSMD1|UBB|PSMA5|PSMA1|FBXL17|PSME4|PSME1|PSMB3|CSNK2A2|PSMD14|PSMC4|PSMB7|PSMA4|PSMC1|PSMD12|CSNK2A1|HMOX1|CSNK2B|PSMC3|PSMB2|NFE2L2|UBA52|RPS27A|PSMB10|PSMA7|HM13|SKP1|PSMD7|PSMA6
REACTOME_REGULATION_OF_MRNA_STABILITY_BY_PROTEINS_THAT_BIND_AU_RICH_ELEMENTS	5.26646212318754e-11	3.92088105071312e-09	0.851339057116899	0.590298496642506	2.44980226054493	85	PSMB4|TNFSF13|PSMD4|XPO1|PSMD3|UBC|PSMB1|PSMD2|EIF4G1|PSMC5|PSMD13|PSMF1|PSMD8|PSMB5|HSPA8|MAPKAPK2|PABPC1|PSMD9|PRKCD|PSMA2|PSMD10|PSME3|PSMB6|PSMC2|EXOSC4|PSMD1|UBB|PSMA5|PSMA1|YWHAB|EXOSC7|PSME4|PSME1|ELAVL1|PSMB3|PSMD14|PSMC4|PSMB7|PSMA4|PSMC1|PSMD12|PARN|KHSRP|ANP32A|MAPK14|ZFP36L1|DCP2|AKT1|HSPB1|PSMC3|NUP214
REACTOME_REGULATION_OF_PTEN_STABILITY_AND_ACTIVITY	2.18088237593538e-10	1.32544239092562e-08	0.826657301178302	0.62693623854916	2.49597279244862	67	PSMB4|STUB1|PSMD4|PSMD3|UBC|PSMB1|PSMD2|XIAP|PSMC5|PSMD13|PSMF1|PSMD8|PSMB5|PSMD9|PSMA2|PSMD10|PSME3|MKRN1|PSMB6|PSMC2|WWP2|PSMD1|UBB|PSMA5|PSMA1|PSME4|PSME1|PSMB3|CSNK2A2|PSMD14|PSMC4|PSMB7|PSMA4|PSMC1|PSMD12|CSNK2A1|AKT3|CSNK2B|AKT1|PTEN|PSMC3|PSMB2|UBA52|RNF146|TRIM27|TNKS2|RPS27A|PSMB10|PSMA7
REACTOME_REGULATION_OF_RAS_BY_GAPS	5.41816474542428e-07	1.25146000235517e-05	0.659444398037935	0.553148684157317	2.18747171396009	65	PSMB4|PSMD4|PSMD3|UBC|PSMB1|PSMD2|DAB2IP|PSMC5|PSMD13|PSMF1|PSMD8|PSMB5|PSMD9|SPRED2|PSMA2|PSMD10|PSME3|PSMB6|PSMC2|PSMD1|UBB|PSMA5|PSMA1|HRAS|NF1|RASA1|PSME4|PSME1|PSMB3|PSMD14|PSMC4|PSMB7|PSMA4|PSMC1|PSMD12
REACTOME_REGULATION_OF_RUNX2_EXPRESSION_AND_ACTIVITY	1.27937536645572e-08	4.77476864112183e-07	0.747739663149885	0.589725900216981	2.35242343389211	68	PSMB4|STUB1|PSMD4|PSMD3|UBC|PSMB1|PSMD2|ESRRA|CBFB|PSMC5|PSMD13|PSMF1|PSMD8|PSMB5|PSMD9|PSMA2|PSMD10|PSME3|PSMB6|PSMC2|RUNX2|PSMD1|UBB|PSMA5|PSMA1|NR3C1|PSME4|PSME1|PSMB3|PSMD14|PSMC4|PSMB7|PSMA4|WWP1|PSMC1|PSMD12|PPARGC1B
REACTOME_REGULATION_OF_RUNX3_EXPRESSION_AND_ACTIVITY	9.41126953303103e-09	3.78740009045492e-07	0.747739663149885	0.639396781982298	2.44888163410033	54	PSMB4|PSMD4|PSMD3|UBC|PSMB1|PSMD2|CBFB|PSMC5|PSMD13|PSMF1|PSMD8|MDM2|PSMB5|PSMD9|PSMA2|PSMD10|PSME3|PSMB6|PSMC2|PSMD1|UBB|PSMA5|PSMA1|PSME1|TGFB1|PSMB3|PSMD14|PSMC4|PSMB7|PSMA4|PSMC1|PSMD12
REACTOME_RESPIRATORY_ELECTRON_TRANSPORT	1.67348534576245e-06	3.32242623978706e-05	0.643551836150722	0.46414366122228	1.99531562208291	102	NDUFS2|ETFB|TRAP1|NDUFB11|UQCRC1|NDUFS8|CYC1|COX14|NDUFB9|COX11|NDUFAF3|SDHA|UQCRC2|NDUFA7|TACO1|UQCR11|LRPPRC|NDUFB8|SDHC|TIMMDC1|ETFDH|NDUFB7|NDUFB10|NDUFA9|COX8A|NDUFC2|NDUFA2|COX4I1|COX6B1|NDUFA8|NDUFA1|SDHB|NDUFV2|UQCRFS1|NDUFAF4|SURF1|NDUFA6|NDUFS7|COX18|NDUFA13|COX7A2L|NDUFAF1|NDUFB5|NDUFS3|NDUFAB1|NDUFC1|UQCR10|SDHD|COX6A1|TMEM126B|COQ10B|UQCRB|COX20|NDUFA3|ETFA|COX7C|UQCRQ|NDUFS1|NDUFB4|…
REACTOME_RESPIRATORY_ELECTRON_TRANSPORT_ATP_SYNTHESIS_BY_CHEMIOSMOTIC_COUPLING_AND_HEAT_PRODUCTION_BY_UNCOUPLING_PROTEINS	0.000179448327018484	0.00201659289758886	0.518848077743792	0.412405734164125	1.79157923080202	109	NDUFS2|UCP2|ETFB|TRAP1|NDUFB11|UQCRC1|NDUFS8|CYC1|COX14|NDUFB9|COX11|NDUFAF3|SDHA|UQCRC2|NDUFA7|TACO1|UQCR11|LRPPRC|NDUFB8|SLC25A14|SDHC|TIMMDC1|ETFDH|NDUFB7|NDUFB10|NDUFA9|COX8A|NDUFC2|NDUFA2|COX4I1|COX6B1|NDUFA8|NDUFA1|SDHB|NDUFV2|UQCRFS1|NDUFAF4|SURF1|NDUFA6|NDUFS7|COX18|NDUFA13|COX7A2L|NDUFAF1|NDUFB5|NDUFS3|NDUFAB1|NDUFC1|UQCR10|SDHD|COX6A1|TMEM126B|COQ10B|UQCRB|COX20|NDUFA3|ETFA|COX7C|UQCRQ|…
REACTOME_RESPONSE_OF_EIF2AK1_HRI_TO_HEME_DEFICIENCY	0.000527551296072423	0.0049559866236709	0.477270815362862	0.729729188043838	2.04448798544085	15	CHAC1|ATF5|CEBPG|ASNS|ATF4|EIF2S2|TRIB3|EIF2AK1|EIF2S3
REACTOME_RESPONSE_OF_EIF2AK4_GCN2_TO_AMINO_ACID_DEFICIENCY	6.67651021464503e-16	1.24266546370081e-13	1.02766987054358	0.628026673503354	2.69204853784655	100	CEBPG|ASNS|ATF4|RPL10|EIF2S2|RPL3|EIF2AK4|TRIB3|RPS9|RPS4X|RPL3L|EIF2S3|RPL18|RPS5|RPS15|RPS14|RPL13|RPL7A|RPS2|RPS28|CEBPB|RPL15|RPL8|RPL6|IMPACT|RPL29|RPL39|RPL41|RPS10|RPL39L|RPL12|RPS8|FAU|RPL4|RPS29|RPL36A|RPL7|RPLP0|RPLP1|RPL13A|UBA52|RPS3A|RPS23|RPL19|RPL22|RPL28|RPL18A|RPL32|RPL30|RPS20|RPS3|RPS19|RPSA|RPL9|RPS7|RPL35A|RPL14|RPS27A|RPS15A|RPL37A|RPS11|RPL5|RPL27A|RPL23|RPS18|RPL37|RPS27L|…
REACTOME_RESPONSE_OF_MTB_TO_PHAGOCYTOSIS	0.000202026193448605	0.00222059814910998	0.518848077743792	0.655805042699498	2.03747260140135	22	MAPK3|VPS33B|UBC|ENO1|DUSP16|MAPK1|NOS2|UBB|RAB7A|ATP6V1H|GSK3A|KPNB1|HGS|UBA52|TRIM27|RPS27A
REACTOME_RESPONSE_TO_ELEVATED_PLATELET_CYTOSOLIC_CA2	0.00124157296360375	0.00987587308191869	0.45505986738723	0.38065436239161	1.63640195773405	102	STXBP2|CYB5R1|PSAP|CD109|APOOL|ALDOA|TEX264|APLP2|CLU|SELENOP|QSOX1|VTI1B|ENDOD1|CALM1|APP|PCYOX1L|LGALS3BP|SERPING1|SPARC|PRKCB|SCCPDH|F8|GAS6|CHID1|TGFB2|TMX3|TLN1|LAMP2|RARRES2|OLA1|MAGED2|TIMP1|CD63|TGFB1|HSPA5|ALB|TIMP3|PHACTR2|TF|SOD1|PPIA
REACTOME_RESPONSE_TO_METAL_IONS	0.000302701198412216	0.00313001447524854	0.49849310876659	0.823521137037823	1.97609409909779	9	MT1X|MT2A|MT1E|MT1G|MT1F|MT1H|MT1M
REACTOME_RHOH_GTPASE_CYCLE	0.000127906544791543	0.00155471710362944	0.518848077743792	0.595126858817853	2.02919726955203	32	NSFL1C|PAK6|ARHGDIA|SLC1A5|VCP|MTR|NIPSNAP2|TMEM59|UACA|LAMTOR1|TUBA1B|VAMP3|PAK1|RAB7A|JUP|CSK
REACTOME_RHO_GTPASES_ACTIVATE_WASPS_AND_WAVES	2.98124603311678e-06	5.51437930846072e-05	0.627256739718528	0.653243641088134	2.24500677099589	33	ABL1|MAPK3|CYFIP2|ACTG1|WASF2|MAPK1|WASF3|WIPF2|ABI1|RAC1|WIPF1|BRK1|GRB2|ARPC1A|NCKAP1|ARPC1B|ABI2|ARPC4|WIPF3
REACTOME_RHO_GTPASE_CYCLE	2.32535969120801e-05	0.000353312304102931	0.575610261071129	0.291901528451882	1.49386880759474	422	ATP6AP1|CDC42EP4|ARHGAP1|MTMR1|OPHN1|BCAP31|RHOU|NSFL1C|MAP3K11|TEX2|DOCK7|PKN1|PAK6|RHOB|ELMO2|ALDH3A2|ARHGAP19|FLOT1|ARFGAP3|HINT2|PTK2B|SHMT2|ARMCX3|PIK3R1|KCTD3|CYFIP2|LETM1|ABCD3|ARHGDIA|CDC42SE2|FLOT2|OCRL|ARHGEF2|DAAM1|EMD|IQGAP2|ACTG1|WASF2|RHOC|IQGAP1|ARHGEF6|C1QBP|ARHGAP18|ARAP1|ARHGAP35|SLC1A5|MPP7|SPTBN1|HMOX2|FNBP1L|RALBP1|TMEM87A|WASF3|RHOBTB2|ARHGAP5|ACBD5|WIPF2|VCP|ARHGAP42|MTX1|S…
REACTOME_RNA_POLYMERASE_II_TRANSCRIPTION	6.4992945456509e-05	0.000867932697621003	0.538434096309916	0.232111200511304	1.27858800493882	1202	ZNF675|NR2E1|PSMB4|SESN2|DDIT4|POLR2A|MECP2|PCBP4|TXNIP|GAMT|ZNF75D|ZNF385A|NFE2|ANAPC11|AIFM2|FOXO3|ZNF483|STUB1|TGFA|KDM5B|NELFB|PSMD4|G6PD|PML|POLR2E|PINK1|INTS10|RPRD2|SETD1B|ESRRG|NR1D1|ABL1|MAPK3|ZNF777|PPARA|NR2F6|SATB2|BTG1|PPP2R1A|IRAK1|PRKAB1|NKX2-5|RBBP5|CCNG2|PSMD3|PRDX1|UBC|PCGF2|ARID1A|GATAD2A|NELFCD|SOD2|INTS5|ZNF564|ZNF625|PRKAB2|ZNF101|PIP4K2B|RHNO1|PSMB1|SMARCD2|PSMD2|HDAC8|CBX6…
REACTOME_ROS_AND_RNS_PRODUCTION_IN_PHAGOCYTES	0.000362299207896764	0.00362056054065961	0.49849310876659	0.599034226885685	1.97202569409345	28	ATP6V0B|ATP6V0E2|NOS2|NOS3|ATP6V0C|ATP6V1A|ATP6V0E1|ATP6V1B1|ATP6V1E2|ATP6V1E1|ATP6V1F|ATP6V1H
REACTOME_RRNA_PROCESSING	2.68607300250777e-10	1.56845596107219e-08	0.814035837847908	0.441600269114892	2.09685250551322	200	HSD17B10|RPL10|TSR3|DDX49|UTP14A|RPL3|TBL3|NOB1|PES1|RPS9|RPS4X|SNU13|RPL3L|RRP36|BOP1|MT-RNR1|RPL18|RPS5|IMP4|RPS15|MRM2|EXOSC4|RPS14|NHP2|SENP3|WDR46|UTP14C|UTP4|RPL13|EXOSC7|RPL7A|MT-RNR2|RPS2|NOC4L|RPS28|WDR3|THUMPD1|RPL15|RPL8|BYSL|RPL6|RPL29|RPL39|TRMT112|RPL41|RPS10|RPL39L|ELAC2|RPL12|RPS8|FAU|RPL4|RPS29|RPL36A|ISG20L2|FBL|RPL7|RPLP0|XRN2|RPLP1|RPL13A|UBA52|RPS3A|RPS23|IMP3|RPL19|RPL22|MRM…
REACTOME_RUNX1_REGULATES_TRANSCRIPTION_OF_GENES_INVOLVED_IN_DIFFERENTIATION_OF_HSCS	2.15904877060429e-08	7.39039912512596e-07	0.73376198835648	0.601045180086364	2.3568562579688	63	PSMB4|PSMD4|ABL1|PSMD3|UBC|PSMB1|PSMD2|CBFB|PSMC5|PSMD13|PSMF1|PSMD8|PSMB5|ITCH|PSMD9|PSMA2|PSMD10|PSME3|PSMB6|PSMC2|PSMD1|UBB|PSMA5|PSMA1|PSME4|PSME1|PSMB3|PSMD14|PSMC4|PSMB7|YAP1|PSMA4|PSMC1|PSMD12
REACTOME_SARS_COV_1_INFECTION	1.75386573500616e-05	0.000273456133971117	0.575610261071129	0.548848322733595	2.06337634279312	50	ST6GALNAC2|MGAT1|UBC|PARP4|VCP|PARP16|CHMP2A|ST3GAL2|CHMP4B|UBB|CHMP4C|BECN1|CHMP7|GALNT1|PIK3R4|CANX|ST6GALNAC4|GSK3A|SUMO1|UVRAG|MOGS|GANAB|CHMP6|PARP10|UBA52|ST6GAL1|CTSL|RPS27A|CHMP3
REACTOME_SARS_COV_2_INFECTION	1.39150657002898e-09	6.57762946912111e-08	0.788186810800237	0.607488199320917	2.44138986281251	71	ST6GALNAC2|MGAT1|MGAT5|MAN2A1|FURIN|UBC|PARP4|RPN1|PRMT1|MAN1B1|VCP|RPN2|PARP16|CHMP2A|ST3GAL2|SRPK1|DDOST|MGAT2|CHMP4B|UBB|CHMP4C|BECN1|CHMP7|TUSC3|EDEM2|GALNT1|PIK3R4|CANX|ST6GALNAC4|GSK3A|MGAT4B|SUMO1|UVRAG|MOGS|FUT8|GANAB|CHMP6|STT3A|PARP10|UBA52|CSNK1A1|ST6GAL1|CTSL
REACTOME_SARS_COV_INFECTIONS	3.0571081096598e-11	2.39580735541234e-09	0.851339057116899	0.505559171468605	2.30882048050983	151	ST6GALNAC2|MGAT1|MGAT5|MAN2A1|KEAP1|FURIN|ATP1B2|ATP1B1|UBC|ATP1A1|GATAD2A|AP2A1|AP2S1|BRMS1|IFNAR1|PARP4|GATAD2B|RPN1|PRMT1|AP2B1|STAT2|MAN1B1|SUDS3|VCP|RPN2|ATP1A2|PARP16|CHMP2A|ST3GAL2|HSP90AB1|SRPK1|DDOST|MGAT2|CHMP4B|UBB|NR3C1|CHD4|CHMP4C|BECN1|FXYD3|CHMP7|TUSC3|EDEM2|GALNT1|AP2M1|PIK3R4|CANX|ST6GALNAC4|GSK3A|FKBP4|SIGMAR1|JAK1|MGAT4B|SUMO1|IFNGR2|UVRAG|MOGS|IMPDH2|FUT8|PTGES3|GANAB|CHMP6|ST…
REACTOME_SCF_SKP2_MEDIATED_DEGRADATION_OF_P27_P21	3.69858060356147e-07	8.88255890113392e-06	0.674962860011025	0.584520639642662	2.27895557285442	60	PSMB4|PSMD4|PSMD3|UBC|PSMB1|PSMD2|CDKN1B|CKS1B|PSMC5|PSMD13|PSMF1|PSMD8|PSMB5|PSMD9|PSMA2|PSMD10|PSME3|PSMB6|PSMC2|PSMD1|UBB|PSMA5|PSMA1|PSME1|PSMB3|PSMD14|PSMC4|PSMB7|PSMA4|PSMC1|PSMD12|PSMC3|PSMB2|UBA52|CDK4|RPS27A|PSMB10|PSMA7|SKP1|PSMD7|PSMA6|CCND1
REACTOME_SELECTIVE_AUTOPHAGY	0.000414495826014446	0.00403388421526477	0.49849310876659	0.432909901498321	1.75776863926736	74	TUBB4B|TUBA1C|PINK1|PRKAB1|UBC|PRKAB2|USP30|MFN2|PLIN3|VCP|NBR1|HSPA8|TOMM40|TOMM20|HSF1|FUNDC1|PRKAG1|TUBA1B|UBB|PGAM5|TOMM7|DYNLL2|PEX5|VDAC1|TOMM70|CSNK2A2|PARK7|TUBB4A|UBE2V1|ATG5|DYNC1LI1|CSNK2A1|TOMM6|CSNK2B|TOMM22|VIM|PRKAA2|DYNC1I2|UBA52
REACTOME_SELENOAMINO_ACID_METABOLISM	2.51688682935636e-12	2.34227780556977e-10	0.898671232061694	0.574043730658627	2.4821982798455	107	HNMT|RPL10|SEPHS2|AIMP2|RPL3|CTH|RPS9|RPS4X|RPL3L|RPL18|RPS5|RPS15|GSR|RPS14|AHCY|CBS|RPL13|RPL7A|RPS2|RPS28|RPL15|RPL8|RPL6|PAPSS1|RPL29|TXNRD1|RPL39|RPL41|RPS10|RPL39L|RPL12|RPS8|FAU|RPL4|RPS29|RPL36A|RPL7|RPLP0|INMT|RPLP1|PSTK|RPL13A|UBA52|RPS3A|RPS23|RPL19|RPL22|EEFSEC|RPL28|RPL18A|RPL32|RPL30|RPS20|RPS3|RPS19|RPSA|RPL9|SEPSECS|RPS7|RPL35A|RPL14|RPS27A|RPS15A|RPL37A|RPS11|RPL5|RPL27A|RPL23|RP…
REACTOME_SEPARATION_OF_SISTER_CHROMATIDS	0.000376307755571843	0.00373548165364316	0.49849310876659	0.334328446827704	1.55854881553688	176	PSMB4|TUBB4B|TUBA1C|ANAPC11|PPP2R5A|PSMD4|XPO1|PPP2R1A|PSMD3|UBC|PSMB1|PSMD2|HDAC8|STAG2|NUP133|ANAPC16|PSMC5|PSMD13|PSMF1|PSMD8|PSMB5|SMC1A|PPP2R5D|PSMD9|PSMA2|PSMD10|PSME3|PSMB6|PSMC2|PSMD1|TUBA1B|UBB|RAD21|PSMA5|PSMA1|CENPS|DYNLL2|PPP2R5B|PMF1|PSME4|PSME1|PSMB3|PSMD14|PSMC4|PSMB7|PPP2CA|PSMA4|PSMC1|PSMD12|RCC2|NUP43|CDC27|NUDC|TUBB4A|DYNC1LI1|MAPRE1|CKAP5|PSMC3|ANAPC1|RANGAP1|NSL1|PAFAH1B1|PPP…
REACTOME_SIGNALING_BY_INSULIN_RECEPTOR	0.000583890640922579	0.00536674792798593	0.477270815362862	0.441642154005768	1.75226236663257	66	ATP6V0B|ATP6AP1|GAB1|INSR|ATP6V0E2|MAPK3|PIK3R1|TRIB3|MAPK1|KL|ATP6V0C|ATP6V1A|PIK3R2|ATP6V0E1|ATP6V1B1|GRB2|ATP6V1E2|ATP6V1E1|HRAS|PIK3R4|PIK3CB|ATP6V1F|ATP6V1H
REACTOME_SIGNALING_BY_INTERLEUKINS	3.51492375648945e-07	8.51011621693138e-06	0.674962860011025	0.33955850582825	1.70073237583598	331	PSMB4|STXBP2|PITPNA|RHOU|VAMP2|FOXO3|PSMD4|LCP1|TAB3|PTK2B|MAPK3|PIK3R1|PPP2R1A|IRAK1|PSMD3|UBC|IL13RA1|TALDO1|SOD2|MIF|PSMB1|PSMD2|PTPN6|ARF1|RORC|PSMC5|RELA|MAPK1|VRK3|PSMD13|MAPK9|PSMF1|NOS2|AIP|TNFRSF1A|APP|IL10RB|PSMD8|PSMB5|STAT2|IKBKG|SIGIRR|PPP2R5D|DUSP4|HSPA8|MAPKAPK2|HSPA9|TOLLIP|GSTO1|PSMD9|DUSP7|P4HB|PSMA2|PSMD10|PTPN9|TXLNA|PRKACA|PSME3|PSMB6|PSMC2|LIFR|PSMD1|MAOA|POU2F1|PIK3R2|PTPN2…
REACTOME_SIGNALING_BY_MODERATE_KINASE_ACTIVITY_BRAF_MUTANTS	0.000849797400075789	0.00731415218909162	0.477270815362862	0.510963378067471	1.82742123748901	40	MAP3K11|ARRB1|MAPK3|PEBP1|ACTG1|MAP2K2|IQGAP1|MAPK1|CALM1|CAMK2G|BRAP|PHB|KSR2|TLN1|YWHAB|HRAS|CSK|MAP2K1
REACTOME_SIGNALING_BY_NOTCH	0.000404426642730118	0.00394879521983702	0.49849310876659	0.346386078676174	1.60619969089502	168	PSMB4|PSMD4|ARRB1|FURIN|PSEN2|PSMD3|UBC|APH1B|PSMB1|PSMD2|HDAC8|B4GALT1|HDAC3|APH1A|PSMC5|HDAC11|NCSTN|PSMD13|PSMF1|PSMD8|PSMB5|PBX1|ITCH|PSMD9|TFDP2|PSMA2|PSMD10|PSME3|PSMB6|PSMC2|WWP2|DTX4|MAML2|PSMD1|POFUT1|DTX1|UBB|PSENEN|PSMA5|PSMA1|TP53|KAT2B|PSEN1|CDK8|PSME1|PSMB3|PSMD14|PSMC4|PSMB7|RAB6A|TMED2|PSMA4|CCNC|PSMC1|PSMD12
REACTOME_SIGNALING_BY_NOTCH4	3.23828212553231e-07	7.90459358183214e-06	0.674962860011025	0.521298619189995	2.14778710461113	80	PSMB4|PSMD4|PSEN2|PSMD3|UBC|APH1B|PSMB1|PSMD2|APH1A|PSMC5|NCSTN|PSMD13|PSMF1|PSMD8|PSMB5|PSMD9|PSMA2|PSMD10|PSME3|PSMB6|PSMC2|MAML2|PSMD1|UBB|PSENEN|PSMA5|PSMA1|KAT2B|PSEN1|PSME1|PSMB3|PSMD14|PSMC4|PSMB7|PSMA4|PSMC1|PSMD12|AKT1|NOTCH2|PSMC3
REACTOME_SIGNALING_BY_NUCLEAR_RECEPTORS	6.21923383080076e-11	4.51728740198163e-09	0.839088935621274	0.445666790325769	2.12243485851053	206	RDH10|POLR2A|DHRS3|PDK2|GNB2|FOXO3|TGFA|PDK1|CTSD|GNB3|POLR2E|PLTP|XPO1|MAPK3|CRABP2|PDK4|PDHA1|PIK3R1|ABCG1|ABCA1|PDK3|STAG2|CDKN1B|CBFB|HDAC3|SCD|EBAG9|DHRS4|ALDH1A3|MAPK1|RXRG|CALM1|CPT1A|PDHB|SMC1A|GTF2F1|PRMT1|PPP5C|CRABP1|RDH5|NOS3|USF1|PGR|POLR2I|RXRA|POLR2C|KDM4A|GNAI2|ERBB4|HSP90AB1|GNAI1|IGF1R|UHMK1|ZDHHC7|POU2F1|DLD|GNB1|PIK3R2|RAD21|CXXC5|POLR2G|RDH11|USF2|GNB5|GTF2F2|HRAS|KAT2B
REACTOME_SIGNALING_BY_RETINOIC_ACID	2.78770261701829e-06	5.18861149592529e-05	0.627256739718528	0.660086776699813	2.2815213765091	34	RDH10|DHRS3|PDK2|PDK1|CRABP2|PDK4|PDHA1|PDK3|DHRS4|ALDH1A3|RXRG|CPT1A|PDHB|CRABP1|RDH5|RXRA|DLD|RDH11
REACTOME_SIGNALING_BY_RHO_GTPASES_MIRO_GTPASES_AND_RHOBTB3	5.13310420004173e-05	0.000691720454231145	0.557332238758646	0.262208668772989	1.3816421842981	610	ATP6AP1|CDC42EP4|ARHGAP1|MTMR1|OPHN1|BCAP31|MYH14|RHOU|NSFL1C|TUBB4B|MAP3K11|TEX2|DOCK7|PKN1|PAK6|RHOB|ELMO2|TUBA1C|ALDH3A2|ARHGAP19|PPP2R5A|FLOT1|ARFGAP3|HINT2|PTK2B|ABL1|XPO1|SHMT2|MAPK3|ARMCX3|PIK3R1|PPP2R1A|KCTD3|CYFIP2|LETM1|ABCD3|ARHGDIA|CDC42SE2|FLOT2|OCRL|ARHGEF2|MFN2|DAAM1|EMD|IQGAP2|CDKN1B|NUP133|ACTG1|WASF2|RHOC|IQGAP1|ARHGEF6|C1QBP|MAPK1|ARHGAP18|CALM1|ARAP1|ARHGAP35|SLC1A5|MPP7|PFN2|…
REACTOME_SIGNALING_BY_ROBO_RECEPTORS	1.5908734148709e-13	2.15346410431161e-11	0.943632225232838	0.480680299200704	2.2921557598122	209	PSMB4|PAK6|PSMD4|ABL1|RPL10|AKAP5|PSMD3|UBC|PSMB1|PSMD2|RPL3|EIF4G1|DAG1|PSMC5|PSMD13|PSMF1|PRKAR2A|PSMD8|PFN2|RPS9|PSMB5|RPS4X|RPL3L|PABPC1|PSMD9|PSMA2|PSMD10|RPL18|RHOA|RPS5|PRKACA|RPS15|PSME3|PSMB6|PSMC2|PSMD1|RAC1|RPS14|UBB|PSMA5|CASC3|PSMA1|LHX9|PAK1|RBM8A|RPL13|RPL7A|ROBO2|RPS2|PSME4|RPS28|PSME1|PSMB3|PSMD14|PSMC4|PSMB7|RPL15|PSMA4|PSMC1|RPL8|RPL6|PSMD12|RPL29|RPL39|RPL41|NCK2|PAK2|PSMC3|RP…
REACTOME_SIGNALING_BY_THE_B_CELL_RECEPTOR_BCR	1.79992850965676e-08	6.23277569971841e-07	0.73376198835648	0.513001917083619	2.19899268464759	100	PSMB4|PSMD4|ORAI1|PIK3R1|STIM1|PSMD3|UBC|PSMB1|PSMD2|PTPN6|ITPR2|PSMC5|RELA|CALM1|PSMD13|PSMF1|PSMD8|PSMB5|IKBKG|SH3KBP1|PSMD9|PSMA2|PSMD10|PRKCB|PSME3|PSMB6|PSMC2|PSMD1|UBB|PSMA5|PSMA1|RASGRP3|GRB2|HRAS|PSME4|PSME1|PSMB3|PSMD14|PSMC4|PSMB7|PSMA4|PSMC1|PSMD12|PPP3CA|CD79B|PSMC3|PPIA|PSMB2|FBXW11|PPP3R1|UBA52|PIK3AP1|BLNK
REACTOME_SIGNALING_BY_VEGF	2.34719594980355e-05	0.000354819773528679	0.575610261071129	0.437143671111521	1.86605160204594	98	ITGAV|ELMO2|PTK2B|PIK3R1|CYFIP2|FLT1|TRIB3|ITPR2|ACTG1|WASF2|CALM1|MAPKAP1|WASF3|NOS3|MAPKAPK2|PRKCD|AAMP|ABI1|RHOA|PRKCB|PRKACA|RAC1|PIK3R2|CTNNA1|BRK1|MLST8|PAK1|HRAS|PIK3CB|NCKAP1|RASA1|JUP|ABI2|MAPKAPK3|MAPK14|VAV2|AKT3|NCK2|AKT1|HSPB1|PAK2
REACTOME_SIGNALING_BY_WNT	7.52212760695896e-10	3.73348266892063e-08	0.801215574617779	0.419627963726394	2.02927421021218	233	FZD5|SOX13|PSMB4|PYGO2|GNAO1|KLHL12|GNB2|PPP2R5A|PSMD4|GNB3|XPO1|CTNNBIP1|PPP2R1A|RBBP5|PSMD3|UBC|WIF1|AP2A1|TMED5|PSMB1|PSMD2|AP2S1|DAAM1|CLTB|ITPR2|XIAP|FZD3|PSMC5|CALM1|ASH2L|PSMD13|PSMF1|PSMD8|PSMB5|CDC73|AP2B1|PPP2R5D|PSMD9|PSMA2|PSMD10|RHOA|SOX9|PRKCB|PSME3|PSMB6|PSMC2|PSMD1|KREMEN1|RAC1|GNB1|UBB|PSMA5|PSMA1|FZD2|GNB5|WNT9A|CLTC|LGR4|PPP2R5B|AP2M1|PSME4|SFRP2|CHD8|PSME1|ZNRF3|PSMB3|CSNK2A2|…
REACTOME_SIGNALING_BY_WNT_IN_CANCER	0.000534197254111088	0.00500263969415981	0.477270815362862	0.566439054968411	1.90067058452232	30	FZD5|PPP2R5A|PPP2R1A|PPP2R5D|KREMEN1|PPP2R5B|PPP2CA|LRP5|KREMEN2|FZD6|CTBP2|CSNK1A1|PPP2R5E|TNKS2|AMER1|PPP2CB|PORCN
REACTOME_SLC_MEDIATED_TRANSMEMBRANE_TRANSPORT	6.18943663105552e-09	2.59607637849061e-07	0.761460801445585	0.430467206099442	2.0312086538582	191	SLC41A1|SLC16A3|SLC43A2|SLCO1A2|AHCYL2|SLC4A2|SLC7A5|SLC44A2|SLC38A3|SLC6A9|SLC35A2|SLC16A2|SLC13A3|SLC30A2|SLC30A1|SLC29A4|SLC9A6|SLC22A6|SLC7A11|SLCO1B3|SLC36A1|SLC3A2|SLC44A3|SLC2A12|SLC25A10|SLC29A3|SLC35D2|SLC11A2|SLC7A2|SLC25A5|SLC4A5|SLC50A1|SLC44A1|SLC16A1|SLC26A9|ARL2|SLC26A2|CALM1|SLC1A5|SLC44A5|BSG|SLC39A3|SLC9A7|SLC12A2|SLC7A1|SLC29A1|SLC35C1|SLC35B2|SLC16A8|SLC39A14|SLC16A7|SLC22A5|S…
REACTOME_SMOOTH_MUSCLE_CONTRACTION	0.00104643079535359	0.00870466734235474	0.45505986738723	-0.573292773118976	-1.82341423456943	30	MYH11|TPM1|TPM4|DYSF|ACTA2|CALD1|VCL|TPM2|MYLK
REACTOME_SPHINGOLIPID_DE_NOVO_BIOSYNTHESIS	0.000357065458201314	0.00358027250681318	0.49849310876659	0.556198211473431	1.98580408881302	39	SGMS1|CERS4|ALDH3A2|PPM1L|CERS2|PRKD2|SGMS2|ALDH3B1|OSBP|CERS6|DEGS1|ORMDL3|VAPA|VAPB|SAMD8|SPTLC3|SGPP1|ORMDL2|SPHK2|SGPL1
REACTOME_SPHINGOLIPID_METABOLISM	3.13320190935103e-09	1.35227178058658e-07	0.774939030136436	0.573688089213079	2.34975749645218	78	SGMS1|CERS4|ALDH3A2|SUMF2|PSAP|CPTP|GALC|PPM1L|GBA|GLB1L|CERS2|UGT8|PRKD2|SMPD1|HEXA|SGMS2|ALDH3B1|HEXB|OSBP|GLA|CERS6|DEGS1|ORMDL3|ARSD|VAPA|GM2A|NEU1|ESYT1|ARSG|VAPB|ESYT2|ASAH2|GLTP|ARSI|SAMD8|ARSK
REACTOME_SRP_DEPENDENT_COTRANSLATIONAL_PROTEIN_TARGETING_TO_MEMBRANE	1.67705666041718e-15	2.93780866748374e-13	1.01754479730988	0.613910246793842	2.67272816955955	111	SSR4|RPL10|RPL3|SRPRB|RPS9|RPS4X|RPL3L|RPN1|SSR2|RPN2|SRPRA|RPL18|RPS5|RPS15|DDOST|RPS14|SRP68|SEC61A1|RPL13|RPL7A|SEC11C|RPS2|RPS28|RPL15|SRP72|RPL8|RPL6|SRP54|RPL29|SSR1|RPL39|RPL41|RPS10|SSR3|RPL39L|TRAM1|RPL12|RPS8|FAU|RPL4|RPS29|SPCS3|RPL36A|RPL7|SRP9|RPLP0|SPCS1|RPLP1|RPL13A|UBA52|RPS3A|RPS23|RPL19|RPL22|RPL28|RPL18A|RPL32|RPL30|RPS20|RPS3|RPS19|RPSA|RPL9|SRP14|RPS7|RPL35A|RPL14|RPS27A|RPS1…
REACTOME_STABILIZATION_OF_P53	4.19381260733741e-10	2.31280998975015e-08	0.814035837847908	0.667362873045099	2.55599141117639	54	PSMB4|PSMD4|PSMD3|UBC|PSMB1|PSMD2|PSMC5|PSMD13|PSMF1|MDM4|PSMD8|MDM2|PSMB5|PSMD9|PSMA2|PSMD10|PSME3|PSMB6|PSMC2|PSMD1|UBB|PSMA5|PSMA1|TP53|PSME4|PSME1|PSMB3|PSMD14|PSMC4|PSMB7|PHF20|PSMA4|PSMC1|PSMD12
REACTOME_SWITCHING_OF_ORIGINS_TO_A_POST_REPLICATIVE_STATE	1.21475240501066e-08	4.63786238733558e-07	0.747739663149885	0.541807554187649	2.26933316331194	89	PSMB4|ANAPC11|PSMD4|ORC3|PSMD3|UBC|PSMB1|PSMD2|ANAPC16|PSMC5|PSMD13|PSMF1|PSMD8|MCM2|PSMB5|PSMD9|PSMA2|PSMD10|MCM3|PSME3|PSMB6|PSMC2|PSMD1|UBB|MCM5|PSMA5|PSMA1|MCM4|PSME4|PSME1|PSMB3|PSMD14|PSMC4|PSMB7|PSMA4|PSMC1|PSMD12|CDC27|PSMC3|ANAPC1|CDT1
REACTOME_SYNTHESIS_OF_BILE_ACIDS_AND_BILE_SALTS	0.000286027319228403	0.00299925829810628	0.49849310876659	0.605957916215772	1.99481853738028	28	CYP27A1|CYP7B1|AMACR|ACOX2|SLC27A2|OSBPL9|HSD17B4|OSBP|RXRA|ACOT8|SCP2|OSBPL1A|HSD3B7
REACTOME_SYNTHESIS_OF_BILE_ACIDS_AND_BILE_SALTS_VIA_7ALPHA_HYDROXYCHOLESTEROL	8.23561494711899e-05	0.00107568689967195	0.538434096309916	0.708589070550236	2.12138295928664	19	CYP27A1|CYP7B1|AMACR|ACOX2|SLC27A2|HSD17B4|RXRA|ACOT8|SCP2|HSD3B7
REACTOME_SYNTHESIS_OF_DNA	3.40500568981093e-08	1.06737967834284e-06	0.719512826338911	0.484468639611643	2.12520887471905	117	PSMB4|ANAPC11|PSMD4|ORC3|PSMD3|UBC|PSMB1|PSMD2|ANAPC16|PSMC5|PSMD13|PSMF1|FEN1|PSMD8|MCM2|PSMB5|RPA2|PSMD9|PSMA2|PSMD10|RPA1|MCM3|PSME3|PSMB6|PSMC2|PSMD1|UBB|MCM5|PSMA5|PSMA1|MCM4|RFC1|PCNA|PSME4|PSME1|PSMB3|PSMD14|POLD2|PSMC4|PSMB7|PSMA4|PSMC1|PSMD12|RFC2|CDC27|PSMC3|ANAPC1|CDT1|POLA2
REACTOME_SYNTHESIS_OF_GLYCOSYLPHOSPHATIDYLINOSITOL_GPI	0.000631668352922366	0.00566315837460188	0.477270815362862	0.683981803834697	1.9756363950648	17	PIGO|DPM2|PIGV|PIGH|PIGP|PIGN|PIGM|PIGC|PIGB|PIGX
REACTOME_SYNTHESIS_OF_PIPS_AT_THE_PLASMA_MEMBRANE	0.000275950295731397	0.00290381618617703	0.49849310876659	0.500437974257145	1.85703965515888	47	MTMR1|MTM1|PIK3R1|PI4K2A|OCRL|PIP4K2B|ARF1|PIP4K2C|PIP5K1C|RAB4A|RAB14|PIK3R2|PIP5K1A|SYNJ1|PIK3CB|PIK3R3|PLEKHA3|PLEKHA2|PTEN|PTPN13|MTMR6|PI4K2B|MTMR3
REACTOME_S_PHASE	1.23292982145917e-07	3.27827232884412e-06	0.690132458796796	0.427229533044939	1.96621469280748	159	PSMB4|ANAPC11|PSMD4|ORC3|PSMD3|UBC|PSMB1|PSMD2|STAG2|CDKN1B|ANAPC16|CKS1B|PSMC5|PSMD13|PSMF1|FEN1|PSMD8|MCM2|PSMB5|SMC1A|RPA2|PSMD9|TFDP2|PSMA2|PSMD10|RPA1|MCM3|PSME3|PSMB6|PSMC2|RBL2|PSMD1|UBB|RAD21|MCM5|PSMA5|PSMA1|MCM4|RFC1|PCNA|PSME4|PSME1|PSMB3|PSMD14|POLD2|PSMC4|PSMB7|PSMA4|PSMC1|PSMD12|RFC2|CDC27|AKT3|AKT1|PSMC3|ANAPC1|CDT1|POLA2
REACTOME_TCF_DEPENDENT_SIGNALING_IN_RESPONSE_TO_WNT	5.11463944589646e-10	2.67217478418941e-08	0.801215574617779	0.47404772589898	2.16713558408571	153	FZD5|SOX13|PSMB4|PYGO2|KLHL12|PPP2R5A|PSMD4|XPO1|CTNNBIP1|PPP2R1A|RBBP5|PSMD3|UBC|WIF1|PSMB1|PSMD2|XIAP|PSMC5|ASH2L|PSMD13|PSMF1|PSMD8|PSMB5|CDC73|PPP2R5D|PSMD9|PSMA2|PSMD10|SOX9|PSME3|PSMB6|PSMC2|PSMD1|KREMEN1|UBB|PSMA5|PSMA1|FZD2|WNT9A|LGR4|PPP2R5B|PSME4|SFRP2|CHD8|PSME1|ZNRF3|PSMB3|CSNK2A2|BCL9|PSMD14|PSMC4|PSMB7|PPP2CA|PSMA4|PSMC1|PSMD12|LRP5|CSNK2A1|KREMEN2|CSNK2B|AKT1|PSMC3|RYK|DVL2|FZD6|PS…
REACTOME_TCR_SIGNALING	2.07546282642297e-06	4.03969169744288e-05	0.627256739718528	0.487089835712578	2.05395430795783	92	PSMB4|PSMD4|CDC34|PIK3R1|PSMD3|UBC|PSMB1|PSMD2|PSMC5|RELA|PSMD13|PSMF1|PSMD8|PSMB5|IKBKG|PSMD9|PSMA2|PSMD10|PSME3|PSMB6|PSMC2|PSMD1|PIK3R2|UBB|PSMA5|PSMA1|PAK1|PIK3CB|PSME4|CSK|PSME1|PSMB3|PSMD14|UBE2D2|PSMC4|PSMB7|PRKCQ|PSMA4|PSMC1|PSMD12|UBE2V1|PTEN|PAK2|PSMC3|TAB2|PSMB2|FBXW11
REACTOME_THE_CITRIC_ACID_TCA_CYCLE_AND_RESPIRATORY_ELECTRON_TRANSPORT	2.30840364515468e-09	1.04157970534404e-07	0.774939030136436	0.464200540585694	2.13311760660775	158	NDUFS2|SLC16A3|IDH3G|PDK2|UCP2|PDK1|ETFB|TRAP1|PDK4|NDUFB11|PDHA1|UQCRC1|ACO2|NDUFS8|OGDH|PDK3|CYC1|COX14|SLC16A1|NDUFB9|DLST|COX11|NDUFAF3|PDHB|BSG|MPC2|SDHA|UQCRC2|RXRA|NDUFA7|SLC16A8|GLO1|TACO1|PDP2|IDH2|UQCR11|LRPPRC|NDUFB8|SLC25A14|SDHC|DLD|MDH2|TIMMDC1|ME1|ETFDH|NDUFB7|NDUFB10|NDUFA9|IDH3A|COX8A|LDHB|CS|NDUFC2|NDUFA2|COX4I1|NNT|COX6B1|NDUFA8|MPC1|NDUFA1|FH|SDHB|VDAC1|NDUFV2|UQCRFS1|NDUFAF4|…
REACTOME_THE_ROLE_OF_GTSE1_IN_G2_M_PROGRESSION_AFTER_G2_CHECKPOINT	1.34106319335433e-06	2.81245506324591e-05	0.643551836150722	0.531478775245612	2.12871857056938	70	PSMB4|TUBB4B|TUBA1C|PSMD4|PSMD3|UBC|PSMB1|PSMD2|PSMC5|PSMD13|PSMF1|PSMD8|PSMB5|PSMD9|PSMA2|PSMD10|PSME3|PSMB6|PSMC2|HSP90AB1|PSMD1|TUBA1B|UBB|PSMA5|PSMA1|TP53|PSME4|PSME1|PSMB3|PSMD14|PSMC4|PSMB7|PSMA4|PSMC1|PSMD12|TUBB4A|MAPRE1|PSMC3
REACTOME_TNFR2_NON_CANONICAL_NF_KB_PATHWAY	3.58126616383951e-05	0.000512740895957407	0.557332238758646	0.46002027526223	1.8880643328813	79	PSMB4|TNFRSF11A|TNFSF13|PSMD4|PSMD3|UBC|UBE2M|PSMB1|PSMD2|PSMC5|PSMD13|PSMF1|TNFRSF1A|PSMD8|CD40|PSMB5|PSMD9|PSMA2|PSMD10|PSME3|PSMB6|PSMC2|PSMD1|UBB|PSMA5|PSMA1|TNFSF12|PSME4|PSME1|PSMB3|PSMD14|PSMC4|PSMB7|LTBR|PSMA4|PSMC1|PSMD12
REACTOME_TOLL_LIKE_RECEPTOR_9_TLR9_CASCADE	0.000261627922085666	0.00278259982846826	0.49849310876659	0.418727831454224	1.75382005469725	89	TAB3|MAPK3|PPP2R1A|IRAK1|UBC|RELA|MAPK1|VRK3|MAPK9|APP|IKBKG|PPP2R5D|DUSP4|MAPKAPK2|TLR4|DUSP7|UBB|PELI1|PIK3R4|NKIRAS2|TICAM1|MYD88|MAPKAPK3|PPP2CA|MAP3K1|RPS6KA1|MAP2K1|UBE2V1|MAPK14|RPS6KA3|TNIP2|MAP2K6|TAB2|FBXW11|HMGB1|UBA52
REACTOME_TOLL_LIKE_RECEPTOR_CASCADES	0.000772992964113731	0.0067309153424874	0.477270815362862	0.3598344669189	1.60051571513514	129	CTSB|CNPY3|TAB3|MAPK3|PPP2R1A|IRAK1|TLR3|UBC|SFTPD|RELA|MAPK1|VRK3|MAPK9|APP|IKBKG|SIGIRR|PPP2R5D|DUSP4|MAPKAPK2|TLR4|DUSP7|UBB|UNC93B1|PELI1|PIK3R4|NKIRAS2|TICAM1|MYD88|UBE2D2|MAPKAPK3|PPP2CA|MAP3K1|RPS6KA1|MAP2K1|UBE2V1|MAPK14|RPS6KA3|PTPN11|TNIP2|MAP2K6|TAB2|UBE2D3|FBXW11|HMGB1|UBA52|BTRC|CTSL|UBE2D1|RPS27A|TAB1|LGMN|IRAK2|PELI2|DNM2|SKP1|APOB
REACTOME_TOLL_LIKE_RECEPTOR_TLR1_TLR2_CASCADE	0.000115420685735369	0.00143217834216637	0.538434096309916	0.433447392358067	1.81380515470187	88	TAB3|MAPK3|PPP2R1A|IRAK1|UBC|SFTPD|RELA|MAPK1|VRK3|MAPK9|APP|IKBKG|SIGIRR|PPP2R5D|DUSP4|MAPKAPK2|TLR4|DUSP7|UBB|PELI1|NKIRAS2|MYD88|MAPKAPK3|PPP2CA|MAP3K1|RPS6KA1|MAP2K1|UBE2V1|MAPK14|RPS6KA3|TNIP2|MAP2K6|TAB2|FBXW11|HMGB1|UBA52
REACTOME_TP53_REGULATES_METABOLIC_GENES	1.88028317410494e-05	0.000288633159406418	0.575610261071129	0.466231823615102	1.92922511396334	84	SESN2|DDIT4|G6PD|PRKAB1|PRDX1|PRKAB2|COX14|LAMTOR2|COX11|RRM2B|PRDX5|RRAGD|SESN3|YWHAH|TACO1|GSR|PRKAG1|LAMTOR1|LRPPRC|RRAGC|LAMTOR4|PRDX2|RRAGA|YWHAG|COX8A|MLST8|TP53|YWHAE|YWHAB|COX4I1|COX6B1|SURF1|COX18|TXNRD1|LAMTOR5|AKT3|AKT1|COX7A2L|PTEN
REACTOME_TRANSCRIPTIONAL_REGULATION_BY_RUNX1	5.36999362402472e-06	9.46262781795599e-05	0.610526878385931	0.399644048554187	1.83602787611736	157	PSMB4|NFE2|PSMD4|PML|SETD1B|ABL1|RBBP5|PSMD3|UBC|ARID1A|PSMB1|SMARCD2|PSMD2|CBX6|PHC2|CBFB|PSMC5|ASH2L|PSMD13|PSMF1|PSMD8|PSMB5|PRMT1|SMARCB1|ITCH|PSMD9|PSMA2|PSMD10|PRKCB|PSME3|PSMB6|PSMC2|RUNX2|LIFR|PSMD1|PRMT6|UBB|PSMA5|PSMA1|BMI1|RNF2|SIN3A|KAT2B|SMARCA2|PSME4|PSME1|PSMB3|CSNK2A2|PSMD14|PSMC4|PSMB7|YAP1|PRKCQ|DPY30|PSMA4|HIPK2|PSMC1|PSMD12|CSNK2A1|PTPN11|CSNK2B|PCGF5|CBX4|PSMC3
REACTOME_TRANSCRIPTIONAL_REGULATION_BY_RUNX2	5.76427717932033e-07	1.29067800300872e-05	0.659444398037935	0.464821744682861	2.02072295163894	110	PSMB4|STUB1|PSMD4|ABL1|MAPK3|SATB2|PSMD3|UBC|PSMB1|PSMD2|ESRRA|CBFB|HDAC3|PSMC5|MAPK1|PSMD13|PSMF1|PSMD8|WWTR1|PSMB5|PSMD9|PSMA2|PSMD10|SOX9|PSME3|PSMB6|PSMC2|RUNX2|PSMD1|UBB|PSMA5|PSMA1|NR3C1|PSME4|PSME1|PSMB3|PSMD14|PSMC4|PSMB7|YAP1|PSMA4|WWP1|PSMC1|PSMD12|PPARGC1B|AKT3|AKT1|PSMC3
REACTOME_TRANSCRIPTIONAL_REGULATION_BY_RUNX3	1.39009353344164e-06	2.89489408572671e-05	0.643551836150722	0.483093176404295	2.04068923039158	93	PSMB4|FOXO3|PSMD4|PSMD3|UBC|PSMB1|PSMD2|CBFB|RORC|PSMC5|PSMD13|PSMF1|PSMD8|MDM2|WWTR1|PSMB5|PSMD9|PSMA2|PSMD10|SPP1|PSME3|PSMB6|PSMC2|MAML2|PSMD1|UBB|PSMA5|PSMA1|TP53|BRD2|KAT2B|PSME1|TGFB1|PSMB3|PSMD14|PSMC4|PSMB7|YAP1|PSMA4|PSMC1|PSMD12
REACTOME_TRANSCRIPTIONAL_REGULATION_BY_TP53	3.56289249234402e-06	6.50938272527637e-05	0.627256739718528	0.321057547758952	1.61724451239175	348	SESN2|DDIT4|POLR2A|PCBP4|ZNF385A|AIFM2|NELFB|G6PD|PML|POLR2E|PPP2R1A|PRKAB1|PRDX1|UBC|GATAD2A|NELFCD|PRKAB2|PIP4K2B|RHNO1|CDKN1B|PIP4K2C|COX14|PERP|PRMT5|LAMTOR2|COX11|MDM4|MDM2|GATAD2B|NDRG1|GTF2F1|PRMT1|MAPKAP1|CNOT6|RPA2|MEAF6|TTC5|RRM2B|POLR2I|CASP6|KMT5A|PRDX5|POLR2C|BRCA1|RRAGD|TFDP2|SESN3|TMEM219|YWHAH|RPA1|TACO1|STK11|GSR|PRKAG1|LAMTOR1|RBL2|LRPPRC|SUPT5H|HIPK1|RRAGC|LAMTOR4|UBB|PRDX2|NOC…
REACTOME_TRANSCRIPTION_COUPLED_NUCLEOTIDE_EXCISION_REPAIR_TC_NER	0.00092159738672962	0.0078639456094006	0.477270815362862	0.421846544563285	1.72783277024227	78	POLR2A|POLR2E|COPS7A|PRPF19|UBC|DDB1|COPS7B|RPA2|POLR2I|GPS1|POLR2C|RPA1|CUL4B|COPS4|UBB|COPS6|POLR2G|RFC1|PCNA|ERCC3|HMGN1|POLD2|XAB2|ERCC5|ELL|COPS2|RFC2
REACTOME_TRANSFERRIN_ENDOCYTOSIS_AND_RECYCLING	5.13331834738358e-05	0.000691720454231145	0.557332238758646	0.64537718279302	2.12458709323859	28	ATP6V0B|ATP6AP1|ATP6V0E2|HFE|STEAP2|ATP6V0C|ATP6V1A|ATP6V0E1|ATP6V1B1|ATP6V1E2|ATP6V1E1|ATP6V1F|ATP6V1H|TF|ATP6V0D1
REACTOME_TRANSLATION	5.51840282448008e-33	8.21690180565083e-30	1.49547932629977	0.590065743483364	2.90458501268241	275	DAP3|SSR4|RPL10|TARS2|MRPS18A|MRPL38|AIMP2|APEH|GADD45GIP1|MRPL49|MRPS2|MRPL37|EIF2S2|RPL3|MRPL10|EIF1AX|EIF4G1|SRPRB|EIF4H|MRPS27|FARSA|MRPL14|ERAL1|MRPS21|EIF3D|RPS9|MRPL16|RPS4X|RPL3L|RPN1|MRPS18B|EARS2|TUFM|MRPL24|SSR2|EIF2B2|MRPS14|RPN2|SRPRA|PABPC1|MRPL4|EIF2S3|MRPS26|MT-RNR1|EIF3K|RPL18|RPS5|WARS2|EEF2|RPS15|MRPL40|MRPL15|EIF3C|MRPS12|DDOST|EIF3G|EIF3I|IARS2|RPS14|SRP68|EIF4EBP1|GFM1|SEC61…
REACTOME_TRANSLATION_OF_SARS_COV_2_STRUCTURAL_PROTEINS	9.37193400639271e-08	2.60837565149883e-06	0.704975715167238	0.626257581354967	2.33958612692013	49	ST6GALNAC2|MGAT1|MGAT5|MAN2A1|UBC|PARP4|RPN1|PRMT1|MAN1B1|RPN2|PARP16|ST3GAL2|SRPK1|DDOST|MGAT2|UBB|TUSC3|EDEM2|GALNT1|CANX|ST6GALNAC4|GSK3A|MGAT4B|SUMO1|MOGS|FUT8|GANAB|STT3A|PARP10|UBA52|CSNK1A1|ST6GAL1
REACTOME_TRANSLOCATION_OF_SLC2A4_GLUT4_TO_THE_PLASMA_MEMBRANE	0.0012167479536622	0.00979317677298927	0.45505986738723	0.430763110131604	1.69787216038039	64	TUBB4B|TBC1D1|VAMP2|TUBA1C|PRKAB1|PRKAB2|ACTG1|CALM1|KIF3A|RHOQ|YWHAH|RAB4A|PRKAG1|RAB14|RAC1|TUBA1B|LNPEP|YWHAG|YWHAE|EXOC2|YWHAB|KIF3B|EXOC1|TUBB4A|RAB8A|AKT1|RAB10|RAB11A|TBC1D4
REACTOME_TRANSPORT_OF_BILE_SALTS_AND_ORGANIC_ACIDS_METAL_IONS_AND_AMINE_COMPOUNDS	1.65080800446649e-06	3.30826437079061e-05	0.643551836150722	0.558963224657625	2.17546226852221	59	SLC41A1|SLC16A3|SLC44A2|SLC6A9|SLC13A3|SLC30A2|SLC30A1|SLC22A6|SLC44A3|SLC11A2|SLC44A1|SLC16A1|SLC44A5|BSG|SLC39A3|SLC16A8|SLC39A14|SLC16A7|SLC22A5|SLC13A2|SLC30A5|SLC39A1|HEPH|SLC30A10|SLC39A7|SLC31A1|SLC2A13|SLC30A7
REACTOME_TRANSPORT_OF_SMALL_MOLECULES	5.06642319080041e-22	1.50878082622036e-19	1.21254456769062	0.407773159808132	2.14393353282908	592	CYGB|SLC41A1|ABCA2|PSMB4|ATP6V0B|ATP6AP1|SLC16A3|ABCD1|ANKH|SLC43A2|CYB5R1|SLCO1A2|AHCYL2|MBTPS2|SLC4A2|ATP6V0E2|SLC7A5|LRRC8A|SLC44A2|SLC38A3|PEX19|GNB2|ATP13A1|SLC6A9|HFE|SLC35A2|LRRC8B|SLC16A2|PSMD4|SLC13A3|GNB3|SLC30A2|PLTP|ATP2B2|SLC30A1|SLC29A4|SLC9A6|SLC22A6|SLC7A11|SLCO1B3|CLCN4|AQP1|SLC36A1|FURIN|ATP1B2|ABCA7|TSC22D3|ABCG1|SLC3A2|ABCA3|ABCA1|SLC44A3|STEAP2|LETM1|SLC46A1|PSMD3|ABCD3|MMGT1…
REACTOME_TRANSPORT_OF_VITAMINS_NUCLEOSIDES_AND_RELATED_MOLECULES	0.000100912475178813	0.00128426218411327	0.538434096309916	0.587928215730245	2.03211280605826	34	SLCO1A2|SLC35A2|SLC16A2|SLC29A4|SLCO1B3|SLC29A3|SLC35D2|SLC25A5|ARL2|SLC29A1|SLC35C1|SLC35B2|SLCO1C1|SLC25A4|ARL2BP|SLC27A1|SLCO4C1|SLC35B4|SLC27A4|SLC35D1|PDZD11|SLC35A3
REACTOME_TRANSPORT_TO_THE_GOLGI_AND_SUBSEQUENT_MODIFICATION	2.65925520357609e-13	3.38848361936597e-11	0.932595211336209	0.506101861488413	2.3498302022793	171	MGAT1|MGAT5|TUBB4B|CD55|BET1L|TUBA1C|TGFA|MAN2A1|TMEM115|ARFGAP3|TRAPPC6A|B4GALT3|COG2|SEC24C|COPE|STX17|B4GALT4|ARF5|ARF1|B4GALT1|FUCA1|COPG2|NAPA|TRAPPC2|DCTN4|TRAPPC4|ACTR1A|GBF1|TRAPPC5|LMAN2|COG8|SPTBN1|COG1|DCTN3|DCTN1|RAB1B|PREB|CHST10|COPA|CD59|TRAPPC2L|GOSR1|TMED9|TRAPPC6B|SEC23A|TMED7|F8|ARF3|MGAT2|TUBA1B|NSF|MCFD2|COPZ1|LMAN1|KDELR1|DCTN2|LMAN2L|TMED10|B4GALT2|SEC22A|PPP6C|TBC1D20|DCTN…
REACTOME_TRANS_GOLGI_NETWORK_VESICLE_BUDDING	4.42980000529428e-07	1.04697971553701e-05	0.674962860011025	0.543829680692397	2.18555730139804	71	VAMP2|BLOC1S3|ARRB1|AP1B1|YIPF6|DTNBP1|BLOC1S4|OCRL|CLTB|ARF1|RAB5C|NAPA|APP|DNASE2|GBF1|BLOC1S1|GNS|HSPA8|VAMP8|CHMP2A|TGOLN2|CPD|CLINT1|SNAPIN|FTL|CLTC|CTSZ|AP1M1|SH3D19|AP1S1|TXNDC5|CLTA|SNX2|AP3B1
REACTOME_UB_SPECIFIC_PROCESSING_PROTEASES	3.16584832725757e-08	1.01375229231968e-06	0.719512826338911	0.439863447063632	2.02435905186941	159	TADA2B|PSMB4|FKBP8|ADRM1|PSMD4|ARRB1|KEAP1|USP5|PSMD3|UBC|USP30|PSMB1|PSMD2|USP11|PSMC5|OTUB1|USP22|PSMD13|PSMF1|MDM4|PSMD8|MDM2|PSMB5|IKBKG|SUDS3|USP19|TOMM20|PSMD9|PSMA2|USP10|PSMD10|MUL1|MAT2B|PSME3|PSMB6|PSMC2|PSMD1|UBB|PSMA5|PSMA1|RHOT1|TP53|USP14|TADA3|BECN1|SIAH2|VDAC3|VDAC1|USP2|PSME4|TOMM70|PSME1|USP9X|PSMB3|PSMD14|PSMC4|PSMB7|PSMA4|PSMC1|PSMD12|CYLD|TAF9B|IDE|PTEN|VDAC2|SMAD2|PSMC3
REACTOME_UCH_PROTEINASES	5.56037002373737e-07	1.2640291550145e-05	0.659444398037935	0.509074062044858	2.10610955716505	83	PSMB4|ADRM1|PSMD4|PSMD3|UBC|PSMB1|PSMD2|MBD6|PSMC5|PSMD13|PSMF1|PSMD8|PSMB5|UCHL1|PSMD9|PSMA2|PSMD10|PSME3|PSMB6|PSMC2|MCRS1|BAP1|PSMD1|UBB|PSMA5|PSMA1|FOXK2|PSME4|FOXK1|PSME1|TGFB1|PSMB3|PSMD14|PSMC4|PSMB7|PSMA4|PSMC1|PSMD12|PSMC3|PSMB2|UBA52|HCFC1|YY1|ACTR8|KDM1B|UCHL5|RPS27A|PSMB10|PSMA7|SENP8|PSMD7|PSMA6
REACTOME_UNFOLDED_PROTEIN_RESPONSE_UPR	4.92522342645795e-08	1.48154700646381e-06	0.719512826338911	0.532170418120442	2.2269218008568	88	WFS1|MBTPS2|CEBPG|ASNS|ATF4|CTDSP2|EDEM1|EIF2S2|KLHDC3|SRPRB|CREB3L4|ATF6|CREB3L1|DCTN1|YIF1A|MBTPS1|ADD1|SRPRA|PREB|EIF2S3|EXTL3|ERN1|CREB3|EXOSC4|DNAJB9|TLN1|HDGF|DNAJC3|PPP2R5B|EXOSC7|CREB3L2|TPP1|GSK3A|CEBPB|PARN|KHSRP|SYVN1|SSR1|DCP2|HSPA5|TATDN2|ATP6V0D1
REACTOME_VESICLE_MEDIATED_TRANSPORT	3.93755624658773e-19	9.25170365813642e-17	1.13308993200902	0.384641623405108	2.02824590398878	611	VPS51|LRP1|MON1A|TUBB4B|SYT9|TBC1D1|CD55|VAMP2|BET1L|GDI1|BLOC1S3|TUBA1C|EPS15|TGFA|MAN2A1|TMEM115|RAB5B|ARRB1|ARFGAP3|AP1B1|RAB3IL1|YIPF6|TBC1D13|DTNBP1|BLOC1S4|COPS7A|RAB11B|TRAPPC6A|TRAPPC11|SYT11|DENND6A|PRKAB1|SNX18|STAB1|UBC|COG2|VPS4A|SEC24C|COPE|OCRL|GALNT2|TBC1D14|AP2A1|PRKAB2|STX17|AP2S1|CLTB|ARF5|ARF1|LRP2|COPG2|ACTG1|RAB6B|SNAP29|VPS37C|RAB5C|GJC2|RAB21|STX6|NAPA|TRAPPC2|KIF1A|CALM1|D…
REACTOME_VISUAL_PHOTOTRANSDUCTION	0.000164964842317578	0.00190319733365516	0.518848077743792	0.466234161442057	1.84983377995828	66	RDH10|SDC3|DHRS3|LRP1|RGS9BP|NMT2|AGRN|LRP2|SDC4|CALM1|TTR|RBP1|LRP10|SDC2|RDH5|RPE65|RETSAT|GPC3|LRAT|CYP4V2|NAPEPLD|GPC6|GNB1|RDH11|GNB5|NMT1
REACTOME_WNT5A_DEPENDENT_INTERNALIZATION_OF_FZD2_FZD5_AND_ROR2	0.0005540473781903	0.00514004078582777	0.477270815362862	0.740136936544718	1.98816029166752	13	FZD5|AP2A1|AP2S1|CLTB|AP2B1|FZD2|CLTC|AP2M1|ROR2|CLTA
SIG_INSULIN_RECEPTOR_PATHWAY_IN_CARDIAC_MYOCYTES	0.00054082282225053	0.00504880992057078	0.477270815362862	0.498866405401778	1.84101230058819	46	FLOT1|SERPINB6|MAPK3|PIK3R1|F2RL2|FLOT2|PTPN1|MAPK1|YWHAH|LNPEP|YWHAG|YWHAE|YWHAB|GRB2|GSK3A|RPS6KA1|RPS6KA3|AKT3|AKT1|PTEN
WP_ALZHEIMERS_DISEASE	3.21339858283717e-08	1.01803201911586e-06	0.719512826338911	0.39757927952958	1.91472374913802	227	FZD5|PSMB4|ATG13|INSR|LRP1|TUBB4B|ADRM1|TUBA1C|ATF4|PSMD4|HSD17B10|MAPK3|BACE1|PIK3R1|PSEN2|PSMD3|APBB1|RTN3|APH1B|PSMB1|PSMD2|SLC25A5|ITPR2|MAP2K2|APH1A|FZD3|PSMC5|RELA|MAPK1|NCSTN|CALM1|PSMD13|MAPK9|NOS2|TNFRSF1A|APP|GAPDH|PSMD8|PSMB5|ATF6|BAD|PSMD9|PSMA2|KLC3|PSMB6|ERN1|PSMC2|PSMD1|TUBA1B|PIK3R2|GNAQ|CHRFAM7A|CALM3|PSENEN|PSMA5|PSMA1|FZD2|RYR3|HRAS|SLC25A4|BECN1|VDAC3|PSEN1|CDK5|PIK3R4|PIK3CB|…
WP_ALZHEIMERS_DISEASE_AND_MIRNA_EFFECTS	1.54781980369047e-07	3.97362704775019e-06	0.690132458796796	0.385371239973507	1.86090164509896	231	FZD5|PSMB4|ATG13|INSR|LRP1|TUBB4B|ADRM1|TUBA1C|ATF4|PSMD4|HSD17B10|MAPK3|BACE1|PIK3R1|PSEN2|PSMD3|APBB1|RTN3|APH1B|PSMB1|PSMD2|SLC25A5|ITPR2|MAP2K2|CHPF2|APH1A|FZD3|PSMC5|RELA|MAPK1|NCSTN|CALM1|PSMD13|MAPK9|NOS2|TNFRSF1A|APP|GAPDH|PSMD8|PSMB5|ATF6|BAD|PSMD9|PSMA2|KLC3|PSMB6|ERN1|PSMC2|PSMD1|TUBA1B|PIK3R2|GNAQ|CHRFAM7A|CALM3|PSENEN|PSMA5|PSMA1|FZD2|RYR3|HRAS|SLC25A4|BECN1|VDAC3|PSEN1|CDK5|PIK3R4|P…
WP_AMINO_ACID_METABOLISM	1.37883294489854e-10	8.55450939564139e-09	0.826657301178302	0.627218970284771	2.52068441416425	71	GLUL|HNMT|ASNS|GOT2|GLUD1|ACAA1|MPST|HMGCS2|HADH|PDK4|PPM1L|PDHA1|CPS1|ACO2|ALDH7A1|OGDH|GPT2|PKM|GOT1|SRM|IDH1|ALDH18A1|DLST|SMS|CTH|SDHA|GCLM|HIBADH|HMGCL|GSR|PC|MAOA|DLD|PYCR1|MDH2|TDO2|CBS|P4HA2|CS|AOC3|MDH1|ACLY|FH
WP_ANDROGEN_RECEPTOR_SIGNALING_PATHWAY	0.000604057144986572	0.00548439688344516	0.477270815362862	0.406386307651452	1.68654689246475	85	PAK6|RHOB|STUB1|PATZ1|RNF4|PIK3R1|PRDX1|KAT7|RELA|MDM2|NCOA4|BRCA1|RHOA|RUNX2|RAC1|PIK3R2|BAG1|RACK1|SIN3A|KAT2B|DAXX|STAT3|FKBP4|RNF14|PARK7|SUMO1|RNF6|AKT1|PTEN
WP_ANGIOPOIETINLIKE_PROTEIN_8_REGULATORY_PATHWAY	0.000603940211807463	0.00548439688344516	0.477270815362862	0.364646652202604	1.60781063811599	122	INSR|MAP3K11|FOXO3|FLOT1|SLC16A2|MAPK3|PIK3R1|PRKAB1|FLOT2|PRKAB2|GYS1|MAP2K2|PTPN1|SCD|MAPK1|MAPK9|THRA|SREBF2|MAPKAP1|RXRA|SESN3|FBP1|RHOQ|PRKAG1|MAPK6|PIK3R2|EIF4EBP1|MLST8|SLCO1C1|HRAS|SLC2A1|PIK3R4|PIK3CB|THRB|RPS6KA6|PIK3R3|GSK3A|MAP3K1|RPS6KA1|MAP2K1|MAPK14|RPS6KA3|AKT1|MAP3K3|MAP2K6
WP_CHOLESTEROL_METABOLISM_WITH_BLOCH_AND_KANDUTSCHRUSSELL_PATHWAYS	1.48996063226957e-08	5.34590694325155e-07	0.747739663149885	0.66551341422912	2.42823729617954	44	CYP27A1|TM7SF2|PMVK|ELOVL5|HMGCS2|ABCG1|FDFT1|ABCA1|DHCR7|SCD|SREBF2|GGPS1|MSMO1|FADS1|SC5D|EBP|ELOVL4|SOAT1|ACSL3|ACSL4|ELOVL2|ACOT2|HMGCR|SQLE|HMGCS1|NR1H2|CYP51A1
WP_CILIARY_LANDSCAPE	8.00444187807704e-09	3.26537368670047e-07	0.747739663149885	0.419384130850454	1.99520795565573	205	RHBDD2|GDI1|DGKE|ARFGAP3|SSNA1|RAB3IL1|COPS7A|AAR2|TMED1|DYNLT3|ARHGDIA|VPS4A|CDR2|AGPAT2|IQGAP2|LSM4|NUP133|DCAF11|SNAP29|RAB21|IQGAP1|CALM1|NEK7|PSMD13|GID8|PSMD8|MCM2|COPS7B|ECHS1|IFT46|IFT57|GLA|EFTUD2|MCM3|COPS4|UBE2H|RAB14|EXOSC4|LRPPRC|RAC1|HTRA2|MCM5|YPEL5|COPS6|NDUFA9|VAPB|EXOC2|CBS|IFT22|MCM4|DYNLL2|EXOSC7|TIPRL|DCAF7|EXOC1|CNOT6L|APMAP|LCA5|MYL6B|CNOT1|UBE2D2|ACSL3|PSMC4|RMND5A|YAP1|BB…
WP_CLEAR_CELL_RENAL_CELL_CARCINOMA_PATHWAYS	0.000700495610547971	0.00622709232302047	0.477270815362862	0.415898794010121	1.69823020881977	76	ALDOC|PHGDH|ARNT|PSAT1|SHMT2|ALDOA|PFKL|FLT1|ENO1|PKM|PGM1|LDHD|GAPDH|BHLHE41|CAMK1|BAP1|TGFB2|HK1|ME1|PGM2|MLST8|PLOD2|LDHB|SLC2A1|MDH1|ACLY|STAT3|SDSL|TGFB1|AKT1|PTEN|TPI1|LDHA|SSPN|KDM5C|PSPH
WP_COPPER_HOMEOSTASIS	1.22371212473837e-07	3.27827232884412e-06	0.690132458796796	0.638605038149999	2.34139863410108	45	MT1X|MT2A|MT1E|FOXO3|PRNP|MT1G|ATOX1|BACE1|MT1F|STEAP2|MT1H|SLC11A2|XIAP|COX11|APP|MDM2|SLC31A2|TP53|SLC31A1|AKT1|PTEN|SOD1|CASP3
WP_CYTOPLASMIC_RIBOSOMAL_PROTEINS	2.73081285644e-13	3.38848361936597e-11	0.932595211336209	0.63478806506704	2.6563358895713	88	RPL10|RPL3|RPS9|RPS4X|RPL3L|RPL18|RPS5|RPS15|RPS14|RPL13|RPL7A|RPS2|RPS28|RPS6KA6|RPL15|RPL8|RPL6|RPS6KA1|RPL29|RPS6KA3|RPL39|RPL41|RPS10|RPL12|RPS8|FAU|RPL4|RPS29|RPL36A|RPL7|RPLP0|RPLP1|RPL13A|UBA52|RPS3A|RPS23|RPL19|RPL22|RPS6KB1|RPL28|RPL18A|RPL32|RPL30|RPS20|MRPL19|RPS3|RPS19|RPSA|RPL9|RPS7|RPL35A|RPL14|RPS27A|RPS15A|RPL37A|RPS11|RPL5|RPL27A|RPL23|RPS18|RPL37|RPS26|RPL34|RPL10A|RPL11|RPS6|RP…
WP_EGFEGFR_SIGNALING_PATHWAY	0.000123591246777484	0.00152088732604689	0.518848077743792	0.356089737938032	1.62788407169306	153	GAB1|ELK4|EPS15|PTK2B|ABL1|PIK3R1|AP2A1|AP2S1|PEBP1|MAP2K2|IQGAP1|MAPK1|MAPK9|AP2B1|EPS8|RALBP1|SH3KBP1|NOS3|ITCH|PRKCD|ABI1|PRKCB|IQSEC1|RAC1|PIK3R2|EIF4EBP1|CRKL|SYNJ1|STAMBP|STXBP1|GRB2|PAK1|HRAS|AP2M1|RASA1|STAT3|PCNA|CSK|REPS2|MAP3K1|JAK1|RPS6KA1|MAP2K1|MAPK14|RPS6KA3|PTPN11|VAV2|NDUFA13|NCK2|AKT1|PTEN|MAP3K3
WP_ERBB_SIGNALING_PATHWAY	0.0004602376176932	0.00440703416556383	0.49849310876659	0.414305901564498	1.73370561948222	88	GAB1|PAK6|TGFA|ABL1|MAPK3|PIK3R1|CDKN1B|MAP2K2|MAPK1|MAPK9|MDM2|CAMK2G|BAD|PRKCB|ERBB4|PIK3R2|EIF4EBP1|CRKL|TP53|GRB2|PAK1|HRAS|PIK3CB|PIK3R3|BTC|MAP2K1|AKT3|NCK2|EREG|AKT1|PAK2
WP_FATTY_ACID_BETAOXIDATION	2.36501580282384e-06	4.48599812790407e-05	0.627256739718528	0.661413992346382	2.23502758330938	31	ACADS|LIPE|ACSL5|ACSL6|HADH|CPT2|ECI1|ACAT1|CRAT|HADHA|CPT1A|ECHS1|HADHB|DECR1|DLD|SLC25A20|GK|ACSL3|ACSL4|ACSS2|TPI1
WP_FATTY_ACID_BIOSYNTHESIS	0.000180899589641548	0.00202525931561102	0.518848077743792	0.659910647172457	2.05022800290209	22	ECH1|ACSL5|ACSL6|HADH|ACAA2|SCD|ECHS1|PC|DECR1|ACLY|ACSL3|ACSL4|ACSS2
WP_FERROPTOSIS	1.21340643498403e-08	4.63786238733558e-07	0.747739663149885	0.617607504729483	2.40370343526287	59	GCH1|AIFM2|ACSL5|ACSL6|PRNP|GPX4|SLC7A11|SLC3A2|FDFT1|POR|SLC11A2|SLC1A5|CTH|GCLM|NCOA4|LPCAT3|SLC39A14|PCBP1|TP53|CBS|FTL|VDAC3|PCBP2|ACSL3|ACSL4|ATG5|HMOX1|IREB2|TXNRD1|HSPB1|HMGCR|VDAC2|CHMP6|TF
WP_FOLATE_METABOLISM	0.000734147026377418	0.00643026424868221	0.477270815362862	0.49079332733807	1.81121948259531	46	INSR|GPX4|SHMT2|ABCA1|SLC46A1|SOD2|RELA|CTH|MTR|GPX1|MTHFD2|AHCY|SLC19A1|TP53|CBS|MTHFD1|ALB|GPX3|SOD1|FOLR1
WP_GLYCOGEN_SYNTHESIS_AND_DEGRADATION	0.000396687638182569	0.00388597298193319	0.49849310876659	0.542447292181616	1.9232278636053	38	PPP2R5A|PYGM|PPP2R1A|PPP2R2C|GYS1|PGM1|CALM1|PPP2R5D|HK1|CALM3|GYG1|PTPA|PHKA2|PPP2R5B|GSK3A|PPP2CA|PHKB|PYGB|CALM2|PPP2R3A|GBE1
WP_GLYCOLYSIS_AND_GLUCONEOGENESIS	6.16794568962554e-06	0.000107416036629853	0.610526878385931	0.629717697426725	2.19918039720491	36	ALDOC|GOT2|PDHA1|ALDOA|PFKL|ENO1|PKM|GOT1|GAPDH|MPC2|FBP1|PGAM1|PC|DLD|HK1|MDH2|LDHB|SLC2A1|MDH1|MPC1
WP_GLYCOLYSIS_IN_SENESCENCE	0.000623122592274721	0.00562320933270946	0.477270815362862	0.772797415724992	1.97690805227903	11	ALDOC|G6PD|ENO1|PKM|GAPDH|HK1|TP53
WP_HEREDITARY_LEIOMYOMATOSIS_AND_RENAL_CELL_CARCINOMA_PATHWAY	0.000343164211337179	0.00345251020730446	0.49849310876659	0.674801598249293	2.02022959557341	19	PDK1|KEAP1|PDHA1|PRKAB1|SLC11A2|EGLN1|PDHB|PRKAG1|TP53|SLC2A1
WP_IL7_SIGNALING_PATHWAY	3.62830143439218e-05	0.000514527698648567	0.557332238758646	0.696465111508156	2.16379638785429	22	PTK2B|MAPK3|PIK3R1|CDKN1B|MAP2K2|MAPK1|BAD|PIK3R2|STAT3|JAK1|MAP2K1|AKT1|BCL2L1
WP_IL9_SIGNALING_PATHWAY	0.000328734573340657	0.00334119986146238	0.49849310876659	0.740514654672649	2.07470571182656	15	MAPK3|PIK3R1|MAP2K2|MAPK1|PIK3R2|GRB2|STAT3|JAK1|MAP2K1
WP_INSULIN_SIGNALING	0.00105476642995345	0.0087495666529286	0.45505986738723	0.342975337974853	1.5676956416971	152	STXBP2|GAB1|INSR|MAP3K11|VAMP2|LIPE|FOXO3|FLOT1|MAPK3|PIK3R1|PFKL|FLOT2|GYS1|TRIB3|ARF1|MAP2K2|PTPN1|MAPK1|SGK3|MAPK9|KIF3A|PRKCD|RHOQ|PRKCB|RAB4A|IGF1R|RAC1|MAPK6|PIK3R2|EIF4EBP1|STXBP1|GRB2|GYG1|HRAS|SLC2A1|ENPP1|PIK3R4|PIK3CB|EHD2|RPS6KA6|PIK3R3|GSK3A|MAP3K1|KIF5B|PRKCQ|RPS6KA1|MAP2K1|MAPK14|RPS6KA3|PTPN11|AKT1|PTEN|MAP3K3|TBC1D4|MAP2K6
WP_METABOLIC_REPROGRAMMING_IN_COLON_CANCER	9.16506003301317e-11	6.06523306184738e-09	0.839088935621274	0.740215262153135	2.64732297545113	40	SLC16A3|GOT2|GLUD1|G6PD|PYCR2|PSAT1|SHMT2|PDHA1|PFKL|ACO2|TALDO1|ENO1|PKM|DLST|SLC1A5|GAPDH|PDHB|PPAT|TKT|PAICS|PGD|PGAM1|IDH2|PYCR1|MDH2|IDH3A|SLC2A1|ACLY|FH|SDHB
WP_MET_IN_TYPE_1_PAPILLARY_RENAL_CELL_CARCINOMA	0.000296463883859485	0.00307620016074406	0.49849310876659	0.481419869776415	1.85140758336723	56	GAB1|PAK6|MAPK3|PIK3R1|MAP2K2|MAPK1|BAD|TFE3|PRCC|RAC1|PIK3R2|CRKL|GRB2|PAK1|HRAS|PIK3CB|STAT3|PIK3R3|STRN|MAP2K1|PTPN11|AKT3|AKT1|PAK2|ETS1
WP_MIRNA_TARGETS_IN_ECM_AND_MEMBRANE_RECEPTORS	9.78809585205311e-05	0.00125642023480233	0.538434096309916	-0.716595540477729	-2.08898455849301	21	THBS1|COL4A1|COL6A2|COL4A2|COL5A1|COL6A3|COL5A3|THBS2|COL6A1|ITGA11|TNXB|COL3A1
WP_MITOCHONDRIAL_LONG_CHAIN_FATTY_ACID_BETAOXIDATION	0.000569025062182615	0.00524630537207377	0.477270815362862	0.688666862432631	1.98916887827882	17	ACADS|HADH|CPT2|ECI1|HADHA|CPT1A|SLC25A20|SCP2|ACSL3|ACSL4|EHHADH|ACADVL|PECR|ACADM|ACSL1
WP_MRNA_PROTEIN_AND_METABOLITE_INDUCATION_PATHWAY_BY_CYCLOSPORIN_A	0.000218493533290269	0.00237472168663658	0.518848077743792	0.885205065164675	1.96002313865019	7	SLC7A5|ATF4|KEAP1|SLC7A11|SLC3A2|SLC1A5
WP_NONALCOHOLIC_FATTY_LIVER_DISEASE	9.94776491918046e-07	2.17826793597937e-05	0.643551836150722	0.42067432350265	1.90259183081425	142	NDUFS2|INSR|MAP3K11|ADIPOR1|ATF4|PPARA|NDUFB11|PIK3R1|PRKAB1|UQCRC1|LEPR|NDUFS8|PRKAB2|CYC1|NDUFB9|RELA|MAPK9|TNFRSF1A|SDHA|UQCRC2|RXRA|ITCH|MLX|NDUFA7|ERN1|PRKAG1|UQCR11|NDUFB8|SDHC|RAC1|PIK3R2|NDUFB7|NDUFB10|NDUFA9|COX8A|NDUFC2|NDUFA2|COX4I1|COX6B1|NDUFA8|PIK3CB|NDUFA1|SDHB|NDUFV2|UQCRFS1|TGFB1|PIK3R3|GSK3A|NDUFA6|NDUFS7|CYP2E1|BBC3|AKT3|NDUFA13|NDUFA4L2|AKT1|COX7A2L|CASP3|BAK1|NDUFB5|NDUFS3|ND…
WP_NRF2_PATHWAY	7.55959549826978e-05	0.000991739004134247	0.538434096309916	0.40499657462494	1.76064455469513	110	SLC6A8|BLVRB|SLC6A9|TGFA|SLC39A12|G6PD|KEAP1|SLC7A11|GSTM1|PRDX1|SLC2A12|CES1|SLC39A3|MGST3|SRXN1|GCLM|CES2|RXRA|GSTA1|PGD|SLC39A14|GSR|HSP90AB1|TGFB2|ABCC5|ME1|GSTA4|SLC2A10|SLC2A1|FTL|SLC39A1|SLC2A14|SLC39A7|SLC2A6|TGFB1|SLC2A11|SLC2A13|HMOX1|TXNRD1|TXNRD3|SLC39A9|GPX3|DNAJB1|MGST2
WP_NSP1_FROM_SARSCOV2_INHIBITS_TRANSLATION_INITIATION_IN_THE_HOST_CELL	0.000610787237971496	0.00552864557653226	0.477270815362862	0.685128364083694	1.97894815883447	17	EIF2S2|EIF1AX|EIF3D|EIF2S3|EIF3C|EIF3G|EIF3I|EIF3H|EIF1|EIF3B|EIF3F|EIF3E
WP_NUCLEAR_RECEPTORS_METAPATHWAY	7.25765627550504e-06	0.000123504573648309	0.610526878385931	0.351007225538203	1.70339190285746	239	SLC6A8|ETNK2|BLVRB|SLC7A5|LRRC8A|SLC6A9|TGFA|SLC39A12|ARNT|G6PD|PLTP|ACAA1|KEAP1|SLC7A11|GSTM1|PPARA|PDK4|CPT2|TSC22D3|ALAS1|PRDX1|SLC2A12|BHLHE40|PRRG4|CDKN1B|SCD|SCNN1A|PSMC5|CES1|SLC26A2|AIP|CPT1A|SULT1A1|SLC39A3|SMC1A|MGST3|SRXN1|GCLM|CES2|RXRA|GSTA1|PGD|SMARCA1|AHR|SLC39A14|GSR|HSP90AB1|MGST1|TGFB2|ACOX1|ABCC5|ME1|PDE4B|GSTA4|NR3C1|SLC2A10|PTPA|SLC2A1|FTL|SLC39A1|SLC2A14|KAT2B|SCP2|CYP1B1|ST…
WP_OMEGA9_FATTY_ACID_SYNTHESIS	0.00071669944397265	0.00633332624377019	0.477270815362862	0.735155444979934	1.97477897905716	13	ELOVL5|ELOVL1|SCD|ELOVL6|FADS1|ACSL3|ACSL4|ELOVL2|ACOT2
WP_PENTOSE_PHOSPHATE_METABOLISM	0.000731321382036583	0.00643026424868221	0.477270815362862	0.862681889484251	1.91015227004947	7	G6PD|PGLS|TALDO1|TKT|PGD
WP_PENTOSE_PHOSPHATE_PATHWAY_IN_SENESCENT_CELLS	0.000587891134232763	0.00538689168536975	0.477270815362862	0.829120559004962	1.92057645260193	8	G6PD|PGLS|TALDO1|TKT|DERA|TP53
WP_PI3KAKTMTOR_SIGNALING_PATHWAY_AND_THERAPEUTIC_OPPORTUNITIES	0.000209723558469865	0.00228775368909619	0.518848077743792	0.607012505971281	2.01509571636634	29	ATG13|FOXO3|PDK1|PIK3R1|CDKN1B|BAD|TFEB|NOS3|PIK3R2|EIF4EBP1|HRAS|PIK3CB|PIK3R3|AKT1|PTEN
WP_PPAR_SIGNALING_PATHWAY	0.000167440463874295	0.00190319733365516	0.518848077743792	0.516102853574771	1.92244245236046	48	CYP27A1|ACSL5|ACSL6|PLTP|ACAA1|HMGCS2|PPARA|CPT2|PCK2|ACOX2|SLC27A2|SCD|RXRG|CPT1A|RXRA|ACOX1|ME1|SCP2|ANGPTL4|ACSL3|SLC27A1|ACSL4
WP_PROLACTIN_SIGNALING_PATHWAY	0.0010179722767176	0.00856361988718932	0.45505986738723	0.419385537358506	1.6854378416927	71	CTSD|MAPK3|PIK3R1|PTPN6|MAP2K2|PTPN1|RELA|MAPK1|MAPK9|NOS2|PRLR|RAC1|PIK3R2|EIF4EBP1|YWHAG|GRB2|PAK1|HRAS|PIK3CB|STAT3|CISH|JAK1|MAP2K1|MAPK14|PTPN11|VAV2|AKT1|CASP3|PPIA|PPIB|FLNA|RPS6KB1
WP_PROTEASOME_DEGRADATION	1.07143870417651e-08	4.25432594805021e-07	0.747739663149885	0.621065924158445	2.39758066313003	57	PSMB4|PSMD4|PSMD3|UBC|HLA-C|PSMB1|PSMD2|PSMC5|PSMD13|PSMD8|PSMB5|RPN1|RPN2|UCHL1|PSMD9|PSMA2|PSMD10|PSME3|PSMB6|PSMC2|PSMD1|UBA1|UBB|PSMA5|PSMA1|PSME1|PSMB3|UBE2D2|PSMC4|PSMB7|PSMA4|PSMC1|PSMD12|PSMC3|HLA-E|UBE2D3|PSMB2|HLA-A
WP_SELENIUM_MICRONUTRIENT_NETWORK	1.1683120213903e-05	0.000186055251320873	0.593325476396405	0.507848145212483	1.98892352877111	62	INSR|SELENOW|SELENON|GPX4|SELENOM|SEPHS2|ABCA1|PRDX1|SOD2|PRDX4|SELENOP|RELA|CTH|MTR|PRDX5|GSR|GPX1|PRDX2|CBS|MSRB1|SELENOT|TXNRD1|TXNRD3|ALB|PTGS1|SELENOI|SELENOF|GPX3|SOD1
WP_SPHINGOLIPID_METABOLISM_OVERVIEW	0.000459125067471116	0.00440703416556383	0.49849310876659	0.63561891838388	1.97475781187753	22	SGMS1|CERS4|CERS2|UGT8|SMPD1|SGMS2|CERS6|DEGS1|SGPP1|ASAH1|SPHK2|CERK|SGPL1|SPTLC2
WP_SPHINGOLIPID_PATHWAY	4.00105926010102e-05	0.000564699264292931	0.557332238758646	0.664532878965082	2.15704659861213	26	SGMS1|CERS4|GBA|CERS2|UGT8|SGMS2|CERS6|SERINC1|ASAH2|PPP2CA|SPTLC3|PPP1CA|ASAH1|SPHK2|CERK|SGPL1|SPTLC2
WP_STEROL_REGULATORY_ELEMENTBINDING_PROTEINS_SREBP_SIGNALING	0.000135579985102441	0.00162151484190791	0.518848077743792	0.473390688385836	1.87206219621342	65	MBTPS2|SCAP|PRKAB1|FDFT1|AMFR|SEC24C|PRKAB2|SCD|ATF6|INSIG1|SREBF2|MBTPS1|PRKACA|SEC23A|PRKAG1|MDH1|ACLY|CDK8|SAR1B|INSIG2|GSK3A|KPNB1|PPARGC1B|SEC24B|AKT1|HMGCR|SQLE|HMGCS1|MED15|GPAM|PRKAA2|NR1H2|CYP51A1|YY1|LSS
WP_TCA_CYCLE_AKA_KREBS_OR_CITRIC_ACID_CYCLE	4.66861191397936e-05	0.00064069706358666	0.557332238758646	0.733821933001928	2.15791659029009	18	IDH3G|ACO2|OGDH|DLST|SDHA|IDH2|SDHC|DLD|MDH2|IDH3A|CS|FH|SDHB|SUCLG2|SDHD
WP_TCA_CYCLE_AND_DEFICIENCY_OF_PYRUVATE_DEHYDROGENASE_COMPLEX_PDHC	1.9832717630368e-05	0.000302881195401209	0.575610261071129	0.795279270857677	2.22814016621328	15	PDHA1|OGDH|IDH1|DLST|ACO1|SDHA|PC|DLD|IDH3A|CS|MDH1|ACLY|FH|DLAT|SUCLG2
WP_TCA_CYCLE_IN_SENESCENCE	0.000295630206833466	0.00307620016074406	0.49849310876659	0.808463897290271	2.00717582007176	10	PDK1|PDHA1|GOT1|PDP2|ME1|TP53|MDH1|FH
WP_TRANSLATION_FACTORS	1.58555058203711e-06	3.23408878993597e-05	0.643551836150722	0.587349037114413	2.2202421881211	51	EIF4EBP2|EIF2S2|EIF1AX|EIF4G1|EIF4H|EIF2AK1|EIF3D|EIF2B2|PABPC1|EIF2S3|EIF4EBP3|EIF6|EEF2|EIF3C|EIF3G|EIF3I|EIF4EBP1|EIF2B1|EIF3H|CLUH|EEF1A1|EIF1|EIF5A|EIF3B|EIF4B|EIF3F|EEF1G|EIF3E|GSPT2|EIF2AK2|EIF4E|PAIP1|EIF2B5|EIF3CL
WP_TRANSLATION_INHIBITORS_IN_CHRONICALLY_ACTIVATED_PDGFRA_CELLS	0.000103478357214263	0.00131131296929393	0.538434096309916	0.538810838080205	1.97551050329096	45	PIM2|PDK1|MAPK3|PIK3R1|EIF4G1|MAP2K2|MAPK1|MAPK9|PRKCD|PRKACA|PIK3R2|EIF4EBP1|PIK3CB|PIK3R3|RPS6KA1|MAP2K1|MAPK14|CSNK2A1|AKT3|AKT1|EIF4B|MAP2K6
WP_UREA_CYCLE_AND_ASSOCIATED_PATHWAYS	1.15711209568284e-05	0.000186055251320873	0.593325476396405	0.714956430359217	2.22124571054893	22	GOT2|GLUD1|CPS1|GOT1|NOS2|ALDH4A1|SLC25A13|NOS3|PYCR1|MDH2|LDHB|MDH1|FH
WP_VEGFAVEGFR2_SIGNALING_PATHWAY	3.05045439088605e-09	1.33591958471451e-07	0.774939030136436	0.351457245078073	1.78961600575779	399	CHAC1|TXNIP|GAB1|PBXIP1|TRAF3IP2|ITGAV|TUBA1C|EPS15|ATF4|FOXO3|GLUD1|ARNT|PSMD4|SSR4|CSRP2|PTK2B|ABL1|MAPK3|SHROOM2|PIK3R1|ARMCX1|EZR|ALDOA|FLNB|FLT1|SOD2|OCRL|AP2A1|AP2S1|PTPN6|EIF4G1|ACTG1|MAP2K2|PTPN1|RHOC|IQGAP1|PRKD2|VPS39|RELA|MAPK1|EPHB2|NAPA|MAPK9|GAPDH|MDM2|BSG|EIF3D|NDRG1|ATF6|SLC25A11|TMEM170A|MAPKAP1|TKT|NOS3|SLC7A1|MAPKAPK2|PNP|PABPC1|KL|ITCH|PGD|PRKCD|P4HB|USP10|PTPN9|RHOA|CNP|RCAN1…
WP_VITAMIN_A_AND_CAROTENOID_METABOLISM	1.77805977814419e-05	0.000275784480172573	0.575610261071129	0.640183247514629	2.14811718327381	30	RDH10|DHRS3|CRABP2|ALDH1A3|MAPK1|RXRG|RBP1|SULT1A1|CRABP1|RDH5|RPE65|RXRA|RETSAT|LRAT
WP_ZINC_HOMEOSTASIS	4.0728947389276e-06	7.30667501959422e-05	0.610526878385931	0.66488770873755	2.23101231972498	30	MT1X|MT2A|MT1E|SLC39A12|SLC30A2|SLC30A1|MT1G|MT1F|MT1H|MT1M|SLC39A3|SLC39A14|SLC30A5|SLC39A1|SLC30A9|SLC30A10|SLC39A7|SLC30A7|SLC39A9
