# Supplementary material for: 1q gain bypasses the selective barrier against aneuploidy in RPE differentiation via wild-type co-culture rescue
Source: Nat Commun. 2025 Nov 25;16:11627. doi: 10.1038/s41467-025-66766-w (PMC12749988; doi:10.1038/s41467-025-66766-w)
Supplement: Supplementary file 8 — Source data [file 41467_2025_66766_MOESM8_ESM.xlsx]

## Sheet: Fig.3
Fig.3a
	p-values
Phagocytosis	CTSD	CD81	LAMP2	ANXA2	ITGAV
	<2.22e−16	<2.22e−16	<2.22e−16	<2.22e−16	<2.22e−16
Pigment synthesis	ENPP2	TYRP1	TYR	PMEL	TTR	MITF
	<2.22e−16	<2.22e−16	0.0016	6.8e−08	<2.22e−16	0.45
Visual cycle	RPE65	RLBP1	RGR	RBP1	DCT	BEST1
	<2.22e−16	7.2e−16	7.7e−12	<2.22e−16	<2.22e−16	3.4e−13
Secreted proteins	SERPINF1	VEGFA	GULP1
	<2.22e−16	<2.22e−16	<2.22e−16
Ion channels	NEDD4L	ATP1B1
	<2.22e−16	<2.22e−16
Fig.3b
	p-values
Apoptosis	0.27
Cell cycle	1.2e−09
Melanogenesis	<2.22e−16
Oxidative phosphorylation	<2.22e−16
Phagosome	<2.22e−16
VEGF signaling	<2.22e−16
Fig.3c
	p-values
	VUB04 1q vs VUB04		VUB07 1q vs VUB07
Apoptosis	<2.22e−16		1.2e−09
Cell cycle	0.088		0.00056
Melanogenesis	0.00057		8.1e−07
Phagosome	< 2.22e−16		0.00089
VEGF signaling	0.69		1.3e−08
Oxidative phosphorylation	0.3		< 2.22e−16
Fig.3d
	p-values
	VUB04 1q vs VUB04		VUB07 1q vs VUB07
Pro-survival genes
XIAP	< 2.22e−16		6e−16
CFLAR	3.6e−13		1.6e−14
Pro-apoptosis genes
BAX	0.07		0.024
ENDOG	0.00015		0.1
Effectors involved in apoptotic process
SPTAN1	1.2e−05		0.58
PARP1	< 2.22e−16		1.8e−06
MCL1	< 2.22e−16		< 2.22e−16
LMNA	< 2.22e−16		< 2.22e−16

## Sheet: Fig.4
Fig.4b
BEST1
WT mix		VUB031q		VUB011q		VUB0117q		VUB1420q		VUB0320q		VUB0120q		VUB0220q		VUB02iso20		VUB1418q		VUB1318q
RQ	Ct	RQ	Ct	RQ	Ct	RQ	Ct	RQ	Ct	RQ	Ct	RQ	Ct	RQ	Ct	RQ	Ct	RQ	Ct	RQ	Ct
22899.8	21.84	114.189	26.162	764.283	23.751	2284.59	21.61	0.987	31.576	88.086	29.502	40.104	30.265	10.168	29.369	45.98	29.539	1.79	31.667	51.747	27.337
25124.1	21.399			579.565	22.734	1203.38	21.601	7.928	27.375	31.891	29.008	323.912	22.492	14.643	27.76	12.647	31.224	5.161	29.47	64.546	26.695
19609.7	21.7			434.294	23.382	1495.94	21.231	9.631	27.117			28.416	30.351	17.996	28.343	34.641	26.595	4.743	30.926	53.084	26.707
16734	21.149			517.959	23.532	2811.74	20.167	8.494	27.912			195.091	23.345			5.564	29.837	2.586	31.485	47.844	26.974
2552.82	23.568			7790.92	19.587													5.059	30.629	94.865	25.113
4250.69	23.821																	3.55	30.558	87.124	27.142
10297.3	22.922																	3.196	32.503
RPE65
WT mix		VUB031q		VUB011q		VUB0117q		VUB1420q		VUB0320q		VUB0120q		VUB0220q		VUB02iso20		VUB1418q		VUB1318q
RQ	Ct	RQ	Ct	RQ	Ct	RQ	Ct	RQ	Ct	RQ	Ct	RQ	Ct	RQ	Ct	RQ	Ct	RQ	Ct	RQ	Ct
20872.2	25.86	277.237	28.768	670.178	27.827	1646.08	25.969	41.566	30.066	516.364	30.836	27.997	34.669	8.217	33.562	1652.74	28.258	11.627	31.666	41.982	30.338
30035.1	25.028			373.751	27.253	100.811	29.064	90.964	27.741	97.883	31.276	1120.38	24.588	88.349	29.053	177.239	31.302	26.862	29.789	18.609	31.189
23147	25.347			206.08	28.343	115.261	28.816	207.585	26.574			12.879	35.379	33.717	31.323	911.78	25.763	15.103	31.954	40.192	29.807
2744.29	27.643			205.25	28.754	1382.73	25.077	144.4	27.71			840.314	25.125			182.482	28.688	10.42	32.174	61.039	29.322
2288.62	27.903			3945.59	24.455													20.709	31.295	122.814	27.44
3696.07	27.867																	19.842	30.774	51.232	30.607
8490.87	27.086																	6.466	34.185
PAX6
WT mix		VUB031q		VUB011q		VUB0117q		VUB1420q		VUB0320q		VUB0120q		VUB0220q		VUB02iso20		VUB1418q		VUB1318q
RQ	Ct	RQ	Ct	RQ	Ct	RQ	Ct	RQ	Ct	RQ	Ct	RQ	Ct	RQ	Ct	RQ	Ct	RQ	Ct	RQ	Ct
11475.7	20.774	405.4	22.272	411.248	22.583	86.029	24.279	13.949	25.693	60.819	27.974	13.675	29.755	4.291	28.551	215.785	25.247	152.159	23.62	798.152	21.752
12534.1	20.34			377.395	21.291	131.42	22.733	25.806	23.61	11.337	28.438	26.718	24.029	14.168	25.746	2316.71	21.645	168.69	22.802	1226.42	20.81
11391.2	20.421			369.3	21.553	149.89	22.488	47.129	22.764			12.227	29.505	16.275	26.426	87.998	23.188	233.624	23.667	598.664	21.574
597.77	23.893			477.091	21.589	151.965	22.314	26.486	24.209			20.797	24.513			525.335	21.214	164.91	23.854	551.716	21.81
1386.1	22.387			52.736	24.732													215.59	23.579	842.674	20.325
1762.93	22.802																	199.134	23.111	618.708	22.677
6043.55	21.628																	157.824	25.24
POU5F1
WT mix		VUB031q		VUB011q		VUB0117q		VUB1420q		VUB0320q		VUB0120q		VUB0220q		VUB02iso20		VUB1418q		VUB1318q
RQ	Ct	RQ	Ct	RQ	Ct	RQ	Ct	RQ	Ct	RQ	Ct	RQ	Ct	RQ	Ct	RQ	Ct	RQ	Ct	RQ	Ct
0.541	29.56	0.03	30.424	0.006	32.969	0.003	33.365	0.033	28.824	0.114	31.449	0.122	30.975	0.006	32.464	0.039	32.111	0.169	29.276	0.017	33.1
0.368	29.811			0.006	31.585	0.002	33.559	0.157	25.385	0.029	31.243	0.032	28.15	0.008	30.882	0.223	29.404	0.139	28.889	0.036	31.712
2.611	26.926			0.008	31.473	0.002	33.109	0.447	23.897			0.894	27.693	0.008	31.794	0.005	31.699	0.06	31.434	0.017	32.543
1.231	27.231			0.014	31.062	0.006	31.249	0.233	25.449			0.011	29.758			0.051	28.962	0.245	29.09	0.021	32.32
0.122	30.483			0.004	32.916													0.036	31.979	0.034	30.751
0.193	31.024																	0.094	30.003	0.016	33.729
0.756	29.006																	0.507	29.365
GUSB
WT mix		VUB031q		VUB011q		VUB0117q		VUB1420q		VUB0320q		VUB0120q		VUB0220q		VUB02iso20		VUB1418q		VUB1318q
Ct		Ct		Ct		Ct		Ct		Ct		Ct		Ct		Ct		Ct		Ct
27.209		23.883		23.444		23.224		22.636		26.848		25.042		23.601		25.242		22.98		23.531
26.902				22.799		22.719		21.248		24.889		21.717		22.518		25.07		22.304		23.181
26.845				23.03		22.664		21.271				26.065		23.399		22.761		23.407		22.927
26.124				23.435		22.51		21.884				21.839				23.329		23.322		23.05
25.124				23.401														23.434		22.268
25.94																		22.852		24.072
27.138																		24.645
Fig.4c
VUB03 WT	Karyotype	iso20	Dup1q	T20	WT
	D0	0	0	5.25816	94.7418
	D1	0	0	4.13674	95.8633
	D2	0	0	51.7952	48.2048
	D7	0	0	15.4634	84.5366
	D14	0	0	10.4542	89.5458
VUB03 mix	Karyotype	iso20	Dup1q	T20	WT
	D0	0	13.6459	18.8782	67.4759
	D1	0	19.6356	22.7144	57.65
	D2	0	24.4149	22.424	53.161
	D7	0	44.0631	9.15187	46.785
	D14	0	69.5579	0	30.4421
VUB03 1q	Karyotype	iso20	Dup1q	T20	WT
	D0	62.1309	37.8691	0	0
	D1	41.8086	58.1914	0	0
	D2	31.2787	68.7213	0	0
	D7	0	100	0	0
	D14	0	100	0	0
VUB19 WT	Karyotype	iso20	Dup1q	T20	WT
	D0	82.3241	4.17349	0	13.5025
	D1	89.4028	8.87125	0	1.72592
	D2	91.7091	4.47273	0	3.81818
	D7	47.9174	5.17824	0	46.9043
	D14	13.601	9.49269	0	76.9063
VUB19 mix	Karyotype	iso20	Dup1q	T20	WT
	D0	68.8042	17.9932	0	13.2026
	D1	60.399	20.6998	0	18.9012
	D2	48.8043	37.7231	0	13.4725
	D7	0	99.1297	0	0.870322
	D14	0	100	0	0
VUB19 1q	Karyotype	iso20	Dup1q	T20	WT
	D0	0	100	0	0
	D1	0	100	0	0
	D2	0	100	0	0
	D7	0	100	0	0
	D14	0	100	0	0
Fig.4x
Day 7		Undiffferentiated	Neuroectoderm	Non neural ectoderm	Amnion	Undiffferentiated	Neuroectoderm	Non neural ectoderm	Amnion
Dup1q_MIX_VUB03		124	533	164	296	11.1012	47.7171	14.6822	26.4996
Dup1q_MIX_VUB19		2038	164	33	43	89.4644	7.1993	1.44864	1.88762
Dup1q VUB03		261	1246	580	454	10.2715	49.0358	22.8257	17.867
Dup1q_ VUB19		1632	0	4	60	96.2264	0	0.235849	3.53774
iso20 VUB19		1146	127	4	0	89.7416	9.94518	0.313234	0
T20 VUB03		449	67	17	16	81.7851	12.204	3.09654	2.91439
WT VUB03		186	1466	723	544	6.37205	50.2227	24.7688	18.6365
WT VUB19		450	797	21	2	35.4331	62.7559	1.65354	0.15748
Day 14		Amnion	Extraembryonic Mesoderm	Neuroectoderm	Non-neural ectoderm	Undifferentiated	Amnion	Extraembryonic Mesoderm	Neuroectoderm	Non-neural ectoderm	Undifferentiated
Dup1q_MIX_VUB03		279	17	1668	91	22	13.4328	0.818488	80.3081	4.38132	1.05922
Dup1q_MIX_VUB19		124	2	1966	124	358	4.8174	0.0777001	76.3792	4.8174	13.9083
Dup1q VUB03		552	27	1957	185	56	19.8776	0.972272	70.4717	6.66187	2.01656
Dup1q VUB19		1285	736	356	129	219	47.156	27.0092	13.0642	4.73394	8.0367
iso20 VUB19		5	0	159	6	267	1.14416	0	36.3844	1.373	61.0984
T20 VUB03		14	0	51	25	177	5.24345	0	19.1011	9.3633	66.2921
WT VUB03		480	5	2258	336	117	15.0188	0.156446	70.6508	10.5131	3.66083
WT VUB19		56	0	2104	62	249	2.26629	0	85.1477	2.50911	10.0769

## Sheet: Fig.5
Fig.5a
Samples					Samples
VUB03_1q_Blue_P38L2L2_T9S7		3 replicates			VUB03_1q_Venus_P34_T10S8		3 replicates
VUB03_SC4_WT_P19L3L3L3		3 replicates			VUB_SC4_WT_P19L3L3L3		3 replicates
Mix_VUB03_P19_VUB03_1q_Blue	99% WT vs 1% Blue	3 replicates			Mix_VUB03_P19_VUB03_1q_Venus	99% WT vs 1% Venus	3 replicates
FACS cell count	Percentage Pacific Blue positive cells				FACS cell count	Percentage Venus positive cells
Day 0 of RPE differentiation					Day 0 of RPE differentiation
Mix_VUB03_P19_VUB03_1q_Blue_1	0.3				Mix_VUB03_P19_VUB03_1q_Venus_1	0.5
Mix_VUB03_P19_VUB03_1q_Blue_2	0.2				Mix_VUB03_P19_VUB03_1q_Venus_2	0.4
Mix_VUB03_P19_VUB03_1q_Blue_3	0.3				Mix_VUB03_P19_VUB03i_1q_Venus_3	0.3
Passage 1 after RPE differentiation					Passage 1 after RPE differentiation
Mix_VUB03_P20_VUB03_1q_Blue_P40_1	23.4				Mix_VUB03_P20_VUB03_1q_Venus_P35_1	20.2
Mix_VUB03_P20_VUB03_1q_Blue_P40_2	9				Mix_VUB03_P20_VUB03_1q_Venus_P35_2	17
Mix_VUB03_P20_VUB03_1q_Blue_P40_3	13.3				Mix_VUB03_P20_VUB03_1q_Venus_P35_3	24.9
Fig.5h
Percentage positive area in differentiation	20q11.21 cells (GFP)	day 0	day 2	day 6	day 12	day 18	day 25	day 32	day 41	day 46	day 55
		1.521	2.942	12.282	16.993	23.219	32.969	37.248	52.995	44.577	57.157
	iso20q cells (mCherry)	day 1	day 3	day 7	day 13	day 19	day 27	day 34	day 43	day 53	day 57
		2.525	4.96	12.74	12.575	12.02	11.017	8.56	10.727	2.301	3.176
